# Supplementary material for: Comparative genomics of parasitic silkworm microsporidia reveal an association between genome expansion and host adaptation
Source: BMC Genomics. 2013 Mar 16;14:186. doi: 10.1186/1471-2164-14-186 (PMC3614468; doi:10.1186/1471-2164-14-186)
Supplement: Additional file 8 — Complete list of the annotation genes from genomes, and some lists of genetic position/names of identified element in text. [file 1471-2164-14-186-S8.xlsx]

## Sheet: transposon loci
SN.	NA	NB	NC	NB anno.
1	NA_scaffold644g0006	NBO_13g0064	NCER_100722	hypothetical protein
		piggyBac
2	NA_scaffold644g0005	NBO_13g0063	NCER_100723	Nucleotide-binding protein 2
3	NA_scaffold644g0004	NBO_13g0062	NCER_100724	Ras-related protein Rab-5A
4	NA_scaffold644g0003	NBO_13g0061	NCER_100725	60S ribosomal protein L4-1
5	NA_scaffold644g0002	NBO_13g0060	NCER_100726	Signal recognition particle SEC65 subunit

## Sheet: gene tandem duplication
SN.	NC	NA	NB	NB anno
1	NCER_100029	NA_scaffold671g0002	NBO_63g0002	Exportin-1
2	NCER_100030	NA_scaffold671g0003	NBO_63g0004	Triosephosphate isomerase
3		NA_scaffold671g0004	NBO_63g0005	Triosephosphate isomerase
4			NBO_63g0006	Triosephosphate isomerase
5	NCER_100031	NA_scaffold671g0005	NBO_63g0007	hypothetical protein
6	NCER_100032	NA_scaffold671g0006	NBO_63g0008	ATP-binding cassette sub-family B member 7, mitochondrial
7	NCER_100033	NA_scaffold671g0007	NBO_63g0009	ribonucleoside diphosphate reductase
8	NCER_100034	NA_scaffold671g0008	NBO_63g0010	RAB GDP dissociation inhibitor
9	NCER_100035	NA_scaffold671g0009	NBO_63g0011	Protein TEX261
10	NCER_100036	NA_scaffold671g0010	NBO_63g0012	Exocyst complex component sec6

## Sheet: N.bombycis gene name list
NBO_334g0002	NBO_334	1311	1538	+	hypothetical protein
NBO_334g0001	NBO_334	69	500	-	Regulatory protein recX
NBO_1408g0001	NBO_1408	553	1401	+	BOS1-like vesicular transport protein
NBO_1408g0002	NBO_1408	1549	2355	-	hypothetical protein
NBO_1408g0003	NBO_1408	2842	3501	-	Neuronal calcium sensor 1
NBO_1274g0001	NBO_1274	1116	2255	-	hypothetical protein
NBO_1195gi001	NBO_1195	2916	3363	+	triose phosphate isomerase
NBO_1028g0002	NBO_1028	797	1702	+	Serine/threonine-protein phosphatase 4 catalytic subunit
NBO_1028g0001	NBO_1028	65	592	-	hypothetical protein
NBO_455g0003	NBO_455	12880	13155	+	ADP-ribosylation factor-like protein 8A
NBO_455g0002	NBO_455	8114	8917	+	hypothetical protein
NBO_455g0001	NBO_455	5719	6711	+	hypothetical protein
NBO_791g0001	NBO_791	71	862	-	Elongation factor 2
NBO_170g0001	NBO_170	641	1222	+	hypothetical protein
NBO_170g0003	NBO_170	3028	3177	+	hypothetical protein
NBO_170g0004	NBO_170	3300	3707	+	BOS1-like vesicular transport protein
NBO_170g0002	NBO_170	2112	2513	+	hypothetical protein
NBO_884g0001	NBO_884	96	668	+	hypothetical protein
NBO_247g0001	NBO_247	3337	3603	-	hypothetical protein
NBO_940g0001	NBO_940	131	544	+	hypothetical spore wall protein 2
NBO_940g0002	NBO_940	838	1206	-	hypothetical protein
NBO_464g0004	NBO_464	3191	6532	+	DNA-directed RNA polymerase III subunit RPC2
NBO_464g0003	NBO_464	2670	2990	-	Mediator of RNA polymerase II transcription subunit 31
NBO_464g0001	NBO_464	595	1518	+	hypothetical protein
NBO_464g0006	NBO_464	8067	8336	-	hypothetical protein
NBO_464g0002	NBO_464	1556	2098	+	hypothetical protein
NBO_464g0007	NBO_464	12232	13263	+	hypothetical protein
NBO_464g0005	NBO_464	6799	8070	-	hypothetical protein
NBO_464g0008	NBO_464	13403	14194	-	Isoleucyl-tRNA synthetase
NBO_942g0002	NBO_942	805	2592	+	cullin like protein
NBO_942g0001	NBO_942	84	569	+	hypothetical protein
NBO_316g0004	NBO_316	2134	2580	+	hypothetical protein
NBO_316g0002	NBO_316	1339	1821	+	Chaperone protein focC
NBO_316g0001	NBO_316	114	578	+	hypothetical protein
NBO_316g0003	NBO_316	1860	2114	+	Chaperone protein fimC
NBO_98g0004	NBO_98	2235	2591	-	hypothetical protein
NBO_98g0001	NBO_98	534	1049	-	60S ribosomal protein L17
NBO_98g0003	NBO_98	1587	1982	+	ubiquitin L40 ribosomal protein
NBO_98gi001	NBO_98	1	500	-	20S proteasome alpha-type subunit
NBO_98g0002	NBO_98	1226	1480	-	Anaphase-promoting complex subunit 11
NBO_947g0001	NBO_947	19	381	-	hypothetical protein
NBO_947g0002	NBO_947	415	753	+	hypothetical protein
NBO_342g0003	NBO_342	802	1179	+	UPF0076 protein yjgF
NBO_342g0002	NBO_342	492	776	+	hypothetical protein
NBO_342g0004	NBO_342	1807	2328	+	UDP-3-O-[3-hydroxymyristoyl] glucosamine N-acyltransferase
NBO_342g0001	NBO_342	26	463	+	Putative amino acid transport protein
NBO_362g0008	NBO_362	8561	8737	+	hypothetical protein
NBO_362g0002	NBO_362	1262	1864	+	hypothetical protein
NBO_362g0004	NBO_362	4112	6118	-	Vacuolar ATP synthase subunit a
NBO_362g0011	NBO_362	14247	14816	+	CDP-diacylglycerol--inositol 3-phosphatidyltransferase
NBO_362g0003	NBO_362	3064	3966	+	Mevalonate kinase
NBO_362g0005	NBO_362	6949	7215	-	U6 snRNA-associated Sm-like protein LSm2
NBO_362g0010	NBO_362	12671	13684	+	hypothetical protein
NBO_362g0006	NBO_362	7280	7720	+	Putative zinc finger protein
NBO_362g0007	NBO_362	7800	8408	+	hypothetical protein
NBO_362g0009	NBO_362	8739	8981	+	hypothetical protein
NBO_362g0001	NBO_362	8	1129	-	Ubiquitin homeostasis protein lub1
NBO_911gi001	NBO_911	83	1002	+	XPF/ERCC4/RAD1 family like protein
NBO_438g0003	NBO_438	5920	6453	+	hypothetical protein
NBO_438g0002	NBO_438	3244	4074	+	hypothetical protein
NBO_438g0001	NBO_438	1079	1873	+	hypothetical protein
NBO_809g0001	NBO_809	146	478	-	hypothetical protein
NBO_809g0002	NBO_809	1157	1342	-	hypothetical protein
NBO_423g0006	NBO_423	10651	11280	-	hypothetical protein
NBO_423g0004	NBO_423	4436	5413	-	hypothetical protein
NBO_423g0002	NBO_423	2756	3046	-	hypothetical protein
NBO_423g0005	NBO_423	6374	7609	-	hypothetical protein
NBO_423g0003	NBO_423	3600	4370	-	hypothetical protein
NBO_423g0001	NBO_423	1216	2697	+	NADPH-dependent diflavin oxidoreductase 1
NBO_285g0002	NBO_285	5297	6064	+	hypothetical protein
NBO_285g0001	NBO_285	683	1684	+	hypothetical protein
NBO_163g0001	NBO_163	8054	8911	+	hypothetical protein
NBO_821gi001	NBO_821	1	1279	-	dna-directed rna polymerase II second largest subunit
NBO_415g0002	NBO_415	5863	7503	+	Alpha-actinin-1
NBO_415g0003	NBO_415	7682	7975	-	hypothetical protein
NBO_415g0006	NBO_415	9631	11729	-	hypothetical protein
NBO_415g0001	NBO_415	2808	4823	-	Telomerase reverse transcriptase
NBO_415g0005	NBO_415	9454	9627	+	hypothetical protein
NBO_415g0004	NBO_415	8276	9196	-	hypothetical protein
NBO_999g0001	NBO_999	1996	2724	+	Tetratricopeptide TPR-1
NBO_1226g0001	NBO_1226	247	546	-	nonsense-mediated mRNA decay protein 3
NBO_1165g0001	NBO_1165	703	1890	+	hypothetical protein
NBO_865g0001	NBO_865	34	1134	-	hypothetical protein
NBO_578g0001	NBO_578	5140	6108	-	hypothetical protein
NBO_411g0003	NBO_411	6396	6770	-	hypothetical protein
NBO_411gi001	NBO_411	1716	2774	+	GTP-binding protein
NBO_411g0004	NBO_411	9937	10419	+	hypothetical protein
NBO_411g0002	NBO_411	5364	5906	-	hypothetical protein
NBO_411g0001	NBO_411	3421	5082	-	hypothetical protein
NBO_58g0028	NBO_58	53569	55326	+	Alanyl-tRNA synthetase, mitochondrial
NBO_58g0008	NBO_58	12097	12276	+	hypothetical protein
NBO_58g0003	NBO_58	4247	4555	-	hypothetical protein
NBO_58g0014	NBO_58	25034	26092	-	Crossover junction endonuclease MUS81
NBO_58g0022	NBO_58	41172	42227	-	hypothetical protein
NBO_58g0005	NBO_58	7532	8677	-	Bifunctional aminoacyl-tRNA synthetase
NBO_58g0016	NBO_58	28844	29152	+	hypothetical protein
NBO_58g0026	NBO_58	51134	51496	+	GPN-loop GTPase 1
NBO_58g0009	NBO_58	13456	14589	-	DNA repair protein RAD16
NBO_58g0002	NBO_58	2992	4185	+	SUMO-activating enzyme subunit 2
NBO_58gi001	NBO_58	1	457	-	hypothetical protein
NBO_58g0019	NBO_58	32750	33523	+	hypothetical protein
NBO_58gi003	NBO_58	19111	20568	+	prolyl tRNA synthetase
NBO_58g0017	NBO_58	30519	30770	-	SUMO-activating enzyme subunit 2
NBO_58g0004	NBO_58	5827	7251	-	Crossover junction endonuclease MUS81
NBO_58gi002	NBO_58	12711	13232	-	hypothetical protein
NBO_58g0023	NBO_58	43274	44266	-	hypothetical protein
NBO_58g0024	NBO_58	49879	50253	-	hypothetical protein
NBO_58g0007	NBO_58	11046	11837	+	hypothetical protein
NBO_58g0013	NBO_58	23433	23741	-	hypothetical protein
NBO_58g0018	NBO_58	30943	32616	+	Ankyrin repeat domain-containing protein 32
NBO_58g0011	NBO_58	21682	21837	-	hypothetical protein
NBO_58g0020	NBO_58	36611	36901	+	Protein O-mannosyl-transferase 2
NBO_58g0025	NBO_58	50373	50708	+	ATP-binding protein
NBO_58g0012	NBO_58	22738	22902	+	SUMO-activating enzyme subunit uba-2
NBO_58g0015	NBO_58	26172	26549	-	hypothetical protein
NBO_58g0010	NBO_58	16542	18956	+	Chitin synthase 7
NBO_58g0001	NBO_58	774	1742	-	Casein kinase II subunit alpha
NBO_58g0027	NBO_58	51753	52982	+	CAAX prenyl protease 1
NBO_978g0001	NBO_978	784	1152	-	transcription initiation factor TFIII B subunit
NBO_978gi001	NBO_978	271	564	-	synaptobrevin-related protein
NBO_800gi001	NBO_800	1	1306	-	hypothetical protein
NBO_925gi001	NBO_925	1	206	-	hypothetical protein
NBO_925g0001	NBO_925	793	1341	+	Myosin heavy chain kinase B
NBO_313g0001	NBO_313	503	814	+	Endoglucanase
NBO_1326g0001	NBO_1326	1161	1751	-	hypothetical protein
NBO_276g0001	NBO_276	656	949	+	hypothetical protein
NBO_276g0002	NBO_276	3032	3604	+	hypothetical protein
NBO_1088g0001	NBO_1088	427	1557	-	hypothetical protein
NBO_66g0055	NBO_66	149552	150991	+	hypothetical protein
NBO_66g0033	NBO_66	86880	88475	+	T-complex protein 1 subunit epsilon
NBO_66g0051	NBO_66	145232	145594	-	hypothetical protein
NBO_66g0046	NBO_66	129109	130230	-	hypothetical protein
NBO_66g0036	NBO_66	94411	94719	+	hypothetical protein
NBO_66g0012	NBO_66	42570	42962	+	hypothetical protein
NBO_66g0041	NBO_66	117058	120327	+	phospholipid-transporting ATPase IA
NBO_66g0035	NBO_66	93825	94277	+	hypothetical protein
NBO_66g0001	NBO_66	4615	5610	-	hypothetical protein
NBO_66g0039	NBO_66	114238	115359	+	hypothetical protein
NBO_66g0038	NBO_66	100167	102308	+	hypothetical protein
NBO_66g0048	NBO_66	134596	135372	-	hypothetical protein
NBO_66g0037	NBO_66	95989	96882	+	hypothetical protein
NBO_66g0034	NBO_66	89023	89700	-	hypothetical protein
NBO_66g0043	NBO_66	122398	123252	-	60S ribosomal protein L5-B
NBO_66g0052	NBO_66	145557	145709	+	hypothetical protein
NBO_66g0054	NBO_66	147376	147855	+	hypothetical protein
NBO_66g0044	NBO_66	124598	126802	+	cullin like protein
NBO_66g0011	NBO_66	42369	42545	+	hypothetical protein
NBO_66g0031	NBO_66	85734	86375	-	RING finger protein
NBO_66g0020	NBO_66	66881	67375	+	hypothetical protein
NBO_66g0017	NBO_66	48920	49267	+	40S ribosomal protein S18
NBO_66g0021	NBO_66	68419	69066	+	hypothetical protein
NBO_66g0050	NBO_66	142729	143259	-	hypothetical protein
NBO_66g0030	NBO_66	85358	85708	+	hypothetical protein
NBO_66g0022	NBO_66	69538	70377	+	hypothetical protein
NBO_66g0003	NBO_66	7036	7752	-	hypothetical protein
NBO_66g0016	NBO_66	48502	48723	-	hypothetical protein
NBO_66g0047	NBO_66	131259	133523	+	Ubiquitin carboxyl-terminal hydrolase 6
NBO_66g0025	NBO_66	78197	79162	+	hypothetical protein
NBO_66g0040	NBO_66	115710	116033	+	3-ketoacyl-CoA thiolase 2, peroxisomal
NBO_66g0024	NBO_66	73171	74136	+	hypothetical protein
NBO_66g0027	NBO_66	82991	83929	+	Transcription initiation factor IIB
NBO_66g0009	NBO_66	40892	41416	-	Mitochondrial FAD-linked sulfhydryl oxidase ERV1
NBO_66g0014	NBO_66	45473	46099	+	Phosphotransferase system, HPr serine phosphorylation site
NBO_66g0026	NBO_66	80059	81072	+	hypothetical protein
NBO_66g0032	NBO_66	86569	86814	+	Pre-mRNA-splicing factor CWC24
NBO_66g0002	NBO_66	5594	5923	-	hypothetical protein
NBO_66gi001	NBO_66	24251	26077	+	PRE-mRNA splicing helicase
NBO_66g0015	NBO_66	46844	48250	+	hypothetical protein
NBO_66g0045	NBO_66	127157	128890	+	Protein translocation protein SEC63
NBO_66g0007	NBO_66	40214	40435	-	Ribulose-phosphate 3-epimerase
NBO_66g0029	NBO_66	84693	85043	-	NAD(P)H-dependent D-xylose reductase
NBO_66g0010	NBO_66	41833	42297	+	60S ribosomal protein L19
NBO_66g0006	NBO_66	39057	40076	+	RNA 3'-terminal phosphate cyclase-like protein
NBO_66g0004	NBO_66	12314	12775	-	hypothetical protein
NBO_66g0023	NBO_66	71180	72466	+	hypothetical protein
NBO_66g0019	NBO_66	66339	66494	+	hypothetical protein
NBO_66g0053	NBO_66	146203	146676	-	protein tyrosine phosphatase
NBO_66g0005	NBO_66	13289	14203	-	hypothetical protein
NBO_66g0008	NBO_66	40515	40829	-	Ribulose-phosphate 3-epimerase
NBO_66g0013	NBO_66	45294	45464	+	hypothetical protein
NBO_66g0018	NBO_66	49697	50881	+	hypothetical protein
NBO_66g0028	NBO_66	84155	84628	-	Aldose reductase
NBO_66g0049	NBO_66	138118	138726	-	hypothetical protein
NBO_66g0042	NBO_66	120531	121964	-	hypothetical protein
NBO_1129g0001	NBO_1129	2399	2980	+	Proteasome subunit beta type-4
NBO_1247g0001	NBO_1247	144	887	-	hypothetical protein
NBO_1247g0002	NBO_1247	936	2636	+	Kinesin-like protein KIF22
NBO_841g0001	NBO_841	496	1158	-	hypothetical protein
NBO_687gi001	NBO_687	1749	2318	+	dynamin
NBO_1300g0003	NBO_1300	2242	2835	-	vesicle transport v-snare protein
NBO_1300g0001	NBO_1300	13	975	+	hypothetical protein
NBO_1300g0004	NBO_1300	3066	3659	-	6-phosphogluconolactonase 4
NBO_1300g0002	NBO_1300	1209	1934	+	Eukaryotic translation initiation factor 6
NBO_547g0003	NBO_547	8858	9889	-	hypothetical protein
NBO_547gi001	NBO_547	111	3071	+	NOT1-like general negative regulator of transcription subunit 1
NBO_547g0001	NBO_547	3211	3480	+	cell apoptosis-related gene
NBO_547g0002	NBO_547	5295	8372	+	Isoleucyl-tRNA synthetase, cytoplasmic
NBO_153g0006	NBO_153	5084	6040	+	hypothetical protein
NBO_153g0005	NBO_153	4165	4902	+	proteasome subunit alpha type-5
NBO_153g0002	NBO_153	1063	2160	+	translation initiation factor E2B gamma subunit
NBO_153g0008	NBO_153	7372	7818	+	Ubiquitin
NBO_153g0001	NBO_153	314	880	-	hypothetical protein
NBO_153g0009	NBO_153	7909	8430	-	hypothetical protein
NBO_153g0003	NBO_153	2209	2709	-	Translation machinery-associated protein 20
NBO_153g0004	NBO_153	2904	4139	+	hypothetical protein
NBO_153g0007	NBO_153	6076	6570	-	hypothetical protein
NBO_1218g0002	NBO_1218	1710	2804	-	Zinc finger C2H2 protein
NBO_1218g0003	NBO_1218	3167	3655	-	RAN specific gtpase-activating protein
NBO_1218g0001	NBO_1218	453	1547	-	Pachytene checkpoint protein 2
NBO_33g0023	NBO_33	40779	42152	-	hypothetical protein
NBO_33g0008	NBO_33	9719	10075	-	hypothetical protein
NBO_33g0016	NBO_33	18674	19216	+	hypothetical protein
NBO_33g0024	NBO_33	42616	42804	+	hypothetical protein
NBO_33g0013	NBO_33	15189	15887	-	hypothetical protein
NBO_33g0027	NBO_33	48489	48887	+	hypothetical protein
NBO_33g0009	NBO_33	10252	10524	+	hypothetical protein
NBO_33g0011	NBO_33	11457	11726	+	Lipin-3
NBO_33g0010	NBO_33	10878	11105	-	hypothetical protein
NBO_33g0006	NBO_33	7500	8729	+	WD repeat and SOF domain-containing protein 1
NBO_33g0021	NBO_33	29833	31335	-	hypothetical protein
NBO_33g0030	NBO_33	72348	73589	+	hypothetical protein
NBO_33g0026	NBO_33	46476	48113	+	hypothetical protein
NBO_33g0005	NBO_33	6778	7464	-	RNA-binding protein 4
NBO_33g0029	NBO_33	54973	55521	+	hypothetical protein
NBO_33g0017	NBO_33	19356	20105	+	hypothetical protein
NBO_33g0002	NBO_33	1248	1790	-	hypothetical protein
NBO_33g0003	NBO_33	1805	2941	-	dolichyl-phosphate mannose protein mannosyltransferase
NBO_33g0012	NBO_33	14167	14994	-	hypothetical protein
NBO_33g0020	NBO_33	28440	29264	+	hypothetical protein
NBO_33g0004	NBO_33	5439	6677	+	GATA zinc finger domain-containing protein
NBO_33g0019	NBO_33	22821	25702	+	hypothetical protein
NBO_33g0028	NBO_33	50350	50928	+	hypothetical protein
NBO_33g0007	NBO_33	8975	9697	-	Isopentenyl-diphosphate Delta-isomerase 1
NBO_33g0014	NBO_33	16095	16790	-	E3 SUMO-protein ligase RanBP2
NBO_33g0015	NBO_33	16980	18542	+	Microtubule-associated protein 1A
NBO_33gi001	NBO_33	66147	67427	-	hypothetical protein
NBO_33g0022	NBO_33	36920	37453	+	hypothetical protein
NBO_33g0018	NBO_33	20376	22448	-	78 kDa glucose-regulated protein
NBO_33g0025	NBO_33	43736	44194	+	hypothetical protein
NBO_33g0001	NBO_33	91	840	+	Lysocardiolipin acyltransferase
NBO_630g0001	NBO_630	251	1192	+	hypothetical protein
NBO_1100g0002	NBO_1100	4180	5247	-	hypothetical protein
NBO_1100g0001	NBO_1100	456	782	-	hypothetical protein
NBO_742g0001	NBO_742	12	173	+	Tubulin alpha chain
NBO_742g0003	NBO_742	1241	1870	-	hypothetical protein
NBO_742g0002	NBO_742	581	967	+	hypothetical protein
NBO_728g0001	NBO_728	1346	1948	+	hypothetical protein
NBO_402g0003	NBO_402	1726	2499	-	Pre-mRNA cleavage complex 2 protein Pcf11
NBO_402g0001	NBO_402	173	562	-	hypothetical protein
NBO_402g0002	NBO_402	947	1114	-	hypothetical protein
NBO_763g0002	NBO_763	673	1539	-	hypothetical protein
NBO_763g0001	NBO_763	97	468	+	hypothetical protein
NBO_1037gi001	NBO_1037	1	494	-	actin
NBO_240g0002	NBO_240	1115	1447	-	tRNA-binding protein ygjH
NBO_240g0001	NBO_240	862	1077	+	Putrescine aminotransferase
NBO_837g0001	NBO_837	67	661	-	hypothetical protein
NBO_527g0001	NBO_527	3682	4209	-	Translation initiation factor 2 subunit alpha
NBO_527g0002	NBO_527	5313	5705	-	hypothetical protein
NBO_1058g0001	NBO_1058	1238	1636	-	hypothetical protein
NBO_200g0001	NBO_200	1547	2164	+	condensin-like protein
NBO_939g0001	NBO_939	77	904	+	hypothetical protein
NBO_283g0001	NBO_283	2258	2734	+	hypothetical protein
NBO_283gi001	NBO_283	1197	1880	-	protein disulfide isomerase
NBO_1196g0001	NBO_1196	4719	5033	-	hypothetical protein
NBO_378g0007	NBO_378	6894	7400	-	Cleavage and polyadenylation specificity factor subunit 4
NBO_378g0004	NBO_378	4065	4520	+	hypothetical protein
NBO_378g0009	NBO_378	12157	12579	+	Iron-sulfur cluster assembly enzyme ISCU, mitochondrial
NBO_378gi001	NBO_378	8412	11969	-	ARF guanine nucleotide exchange factor
NBO_378g0010	NBO_378	12880	13383	+	Mediator of RNA polymerase II transcription subunit 6
NBO_378g0008	NBO_378	7722	8180	+	hypothetical protein
NBO_378g0011	NBO_378	13722	15716	+	hypothetical protein
NBO_378g0005	NBO_378	4790	5620	+	Cell differentiation protein RCD1
NBO_378g0006	NBO_378	5758	6636	+	Zuotin
NBO_378g0003	NBO_378	3153	3926	+	hypothetical protein
NBO_378g0012	NBO_378	15979	16290	+	Hypothetical spore wall protein 12
NBO_378g0001	NBO_378	1202	1678	-	hypothetical protein
NBO_378g0015	NBO_378	17851	18573	+	hypothetical protein
NBO_378g0014	NBO_378	16811	17416	+	Brix domain-containing protein 2
NBO_378g0002	NBO_378	2018	2530	-	hypothetical protein
NBO_378g0013	NBO_378	16320	16622	+	Hypothetical spore wall protein 12
NBO_260gi001	NBO_260	1	874	-	zinc protease
NBO_260g0003	NBO_260	3229	3414	-	hypothetical protein
NBO_260g0001	NBO_260	983	1846	+	Guanine nucleotide-binding protein
NBO_260g0002	NBO_260	2640	3032	-	Serine/threonine-protein kinase crk1
NBO_260g0004	NBO_260	3780	4316	+	Muscle-specific protein 20
NBO_275g0002	NBO_275	1629	2399	-	hypothetical protein
NBO_275g0001	NBO_275	30	326	+	hypothetical protein
NBO_44g0005	NBO_44	31759	32608	-	hypothetical protein
NBO_44g0010	NBO_44	58451	59320	-	hypothetical protein
NBO_44g0011	NBO_44	59691	60743	+	Cell division control protein 50
NBO_44g0006	NBO_44	34552	34881	-	hypothetical protein
NBO_44g0012	NBO_44	61016	61327	+	40S ribosomal protein S26-3
NBO_44g0002	NBO_44	2193	3038	+	hypothetical protein
NBO_44g0009	NBO_44	57337	58320	-	KH domain-containing protein
NBO_44g0008	NBO_44	52857	54476	+	hypothetical protein
NBO_44g0001	NBO_44	173	883	-	tRNA-dihydrouridine synthase 1-like protein
NBO_44g0003	NBO_44	3115	3963	-	hypothetical protein
NBO_44g0004	NBO_44	14359	14865	-	hypothetical protein
NBO_44g0007	NBO_44	38292	38504	+	hypothetical protein
NBO_595g0002	NBO_595	3495	3875	-	hypothetical protein
NBO_595g0001	NBO_595	2820	3212	-	hypothetical protein
NBO_238g0003	NBO_238	6056	6457	+	hypothetical protein
NBO_238g0001	NBO_238	323	514	+	hypothetical protein
NBO_238g0002	NBO_238	4007	4816	-	hypothetical protein
NBO_1507g0001	NBO_1507	1577	1999	-	hypothetical protein
NBO_1039g0004	NBO_1039	1954	2757	-	NEDD8-activating enzyme E1 catalytic subunit
NBO_1039g0003	NBO_1039	1000	1611	-	hypothetical protein
NBO_1039g0002	NBO_1039	518	892	-	hypothetical protein
NBO_1039gi001	NBO_1039	1650	1898	+	hypothetical protein
NBO_1039g0001	NBO_1039	58	417	+	Proteasome component PUP1
NBO_295g0002	NBO_295	4195	4512	-	hypothetical protein
NBO_295g0001	NBO_295	92	517	+	Trehalose-phosphatase
NBO_880g0001	NBO_880	655	969	-	Actin-11
NBO_1564g0001	NBO_1564	64	984	+	Elongation factor 1-alpha
NBO_404g0006	NBO_404	6613	6843	-	hypothetical protein
NBO_404g0004	NBO_404	2450	3079	+	Serum response factor
NBO_404g0002	NBO_404	1012	1602	+	hypothetical protein
NBO_404g0005	NBO_404	3191	3802	-	BOS1-like vesicular transport protein
NBO_404g0001	NBO_404	221	832	-	hypothetical protein
NBO_404g0003	NBO_404	1595	1840	+	RNA polymerase Rbp10
NBO_1290g0002	NBO_1290	1606	3021	-	hypothetical protein
NBO_1290g0001	NBO_1290	100	1377	+	transcriptional repressor for RNA polymerase II
NBO_1154g0002	NBO_1154	2437	3294	+	hypothetical protein
NBO_1154g0001	NBO_1154	258	2246	+	Glycyl-tRNA synthetase
NBO_1221gi001	NBO_1221	1	554	-	hypothetical protein
NBO_1221g0001	NBO_1221	872	1525	+	60S ribosomal protein L10a-1
NBO_1190g0001	NBO_1190	38	670	-	hypothetical protein
NBO_1190gi001	NBO_1190	1469	1720	-	hypothetical protein
NBO_1190g0002	NBO_1190	846	1400	+	hypothetical protein
NBO_1190g0003	NBO_1190	1812	2324	-	Lysophospholipid acyltransferase
NBO_1297g0001	NBO_1297	1422	1805	-	beta-adaptin
NBO_1297gi001	NBO_1297	334	954	-	polyadenylate binding protein 2
NBO_83g0009	NBO_83	17237	17419	+	vacuolar ATP synthase 95kDa subunit
NBO_83g0005	NBO_83	12583	13593	-	hypothetical protein
NBO_83g0004	NBO_83	11422	11820	-	hypothetical protein
NBO_83g0003	NBO_83	8854	9423	-	CDP-diacylglycerol--inositol 3-phosphatidyltransferase
NBO_83g0006	NBO_83	14040	14279	-	hypothetical protein
NBO_83g0010	NBO_83	31244	31648	+	hypothetical protein
NBO_83g0007	NBO_83	14299	14601	-	Zinc finger C2H2 protein
NBO_83g0001	NBO_83	248	4632	-	Putative elongator complex protein 1
NBO_83g0002	NBO_83	4664	5503	+	hypothetical protein
NBO_83g0008	NBO_83	15314	15754	-	Putative zinc finger protein
NBO_83g0011	NBO_83	44123	45522	-	hypothetical protein
NBO_353g0005	NBO_353	4602	4925	+	hypothetical protein
NBO_353g0002	NBO_353	629	1525	-	hypothetical protein
NBO_353gi001	NBO_353	8137	9069	+	ANTI-silencing protein 1
NBO_353g0008	NBO_353	9242	9955	+	hypothetical protein
NBO_353g0001	NBO_353	310	579	+	hypothetical protein
NBO_353g0003	NBO_353	1842	2054	-	26S protease regulatory subunit S10B
NBO_353g0007	NBO_353	6218	7744	-	Uridine/cytidine kinase-like 1
NBO_353g0006	NBO_353	5043	6035	-	Bifunctional polynucleotide phosphatase/kinase
NBO_353g0004	NBO_353	3161	4430	-	Acid phosphatase-like protein 2
NBO_1228g0001	NBO_1228	825	1259	-	Histone H3-like protein
NBO_597g0003	NBO_597	1934	2179	+	hypothetical protein
NBO_597g0002	NBO_597	519	1367	-	Inositol polyphosphate 5-phosphatase OCRL-1
NBO_597g0004	NBO_597	2219	2560	-	hypothetical protein
NBO_597g0001	NBO_597	211	456	-	Zinc finger, C2H2-type
NBO_1g0001	NBO_1	483	1016	+	hypothetical protein
NBO_1106gi002	NBO_1106	560	739	-	RAS-like GTP-binding protein
NBO_1106gi001	NBO_1106	1	473	-	hypothetical protein
NBO_915g0002	NBO_915	806	2328	+	Cell division control protein 48 E
NBO_915g0003	NBO_915	2408	2743	+	methyltransferase
NBO_915g0001	NBO_915	190	579	+	hypothetical protein
NBO_12g0014	NBO_12	380219	380488	+	hypothetical protein
NBO_12g0027	NBO_12	392747	393163	-	hypothetical protein
NBO_12g0012	NBO_12	372759	373400	+	hypothetical protein
NBO_12g0005	NBO_12	217854	218570	-	hypothetical protein
NBO_12g0031	NBO_12	443870	444331	-	E3 ubiquitin-protein ligase BRE1
NBO_12g0007	NBO_12	294655	295320	+	hypothetical protein
NBO_12g0025	NBO_12	388643	389338	-	Proteasome subunit alpha type-2
NBO_12g0008	NBO_12	364110	365318	+	hypothetical protein
NBO_12g0010	NBO_12	368790	369701	-	Putative tRNA pseudouridine synthase Pus10
NBO_12g0022	NBO_12	386276	386626	+	60S ribosomal protein L10
NBO_12g0013	NBO_12	378487	379962	+	hypothetical protein
NBO_12g0006	NBO_12	224584	224886	-	hypothetical protein
NBO_12g0024	NBO_12	387602	388396	+	hypothetical protein
NBO_12g0023	NBO_12	386963	387265	-	hypothetical protein
NBO_12g0009	NBO_12	366407	366625	+	hypothetical protein
NBO_12g0002	NBO_12	130574	130810	-	hypothetical protein
NBO_12g0021	NBO_12	384980	385708	+	Transcriptional activator SPT7
NBO_12g0018	NBO_12	383571	383990	+	hypothetical protein
NBO_12g0015	NBO_12	380700	381344	-	Palmitoyltransferase PFA4
NBO_12g0026	NBO_12	389520	392380	-	Ribosome maturation protein SBDS
NBO_12g0029	NBO_12	395943	396854	-	Mitosis inhibitor protein kinase wee1
NBO_12g0011	NBO_12	369746	370750	+	vacuolar proton pump subunit d 2
NBO_12g0017	NBO_12	382832	383272	-	ubiquitin-conjugating enzyme E2 W
NBO_12g0004	NBO_12	212315	213208	-	hypothetical protein
NBO_12g0016	NBO_12	381596	382621	-	hypothetical protein
NBO_12g0020	NBO_12	384783	384938	+	H/ACA ribonucleoprotein complex subunit 3
NBO_12g0030	NBO_12	404473	404652	-	hypothetical protein
NBO_12g0028	NBO_12	395254	395799	+	hypothetical protein
NBO_12g0032	NBO_12	450997	451449	-	hypothetical protein
NBO_12g0019	NBO_12	384273	384599	+	hypothetical protein
NBO_1024g0002	NBO_1024	1461	1967	-	N(5)-glutamine methyltransferase MTQ2
NBO_1024g0003	NBO_1024	2185	2925	-	hypothetical protein
NBO_1024g0001	NBO_1024	14	886	-	DNA-directed RNA polymerase II subunit RPB3
NBO_664g0001	NBO_664	1138	1305	+	hypothetical protein
NBO_394g0002	NBO_394	6462	7442	+	hypothetical protein
NBO_394g0001	NBO_394	127	930	-	DNA repair helicase ercc3
NBO_928g0004	NBO_928	2515	3000	-	hypothetical protein
NBO_928g0002	NBO_928	468	1787	+	DNA primase large subunit
NBO_928g0001	NBO_928	58	456	+	hypothetical protein
NBO_928g0003	NBO_928	2029	2310	+	tRNA-intron endonuclease
NBO_1176gi002	NBO_1176	1470	2355	+	deoxyhypusine synthase
NBO_1176gi001	NBO_1176	1	1280	-	hypothetical protein
NBO_273g0001	NBO_273	1706	2688	+	Multidrug translocase mdfA
NBO_1086g0001	NBO_1086	402	1205	-	hypothetical protein
NBO_383gi001	NBO_383	1841	2116	+	protein transport protein SEC61 gamma subunit
NBO_383g0001	NBO_383	470	1489	+	hypothetical protein
NBO_383g0003	NBO_383	3083	3580	-	hypothetical protein
NBO_383g0002	NBO_383	2239	2892	-	Nucleus export protein BRR6
NBO_370g0001	NBO_370	25	1026	+	hypothetical protein
NBO_370g0004	NBO_370	6841	7032	-	hypothetical protein
NBO_370g0003	NBO_370	6219	6788	-	DNA-repair protein
NBO_370g0002	NBO_370	1349	2398	-	hypothetical protein
NBO_582g0001	NBO_582	93	260	-	hypothetical protein
NBO_582gi001	NBO_582	4937	6032	+	alpha,alpha trehalose-phosphate synthase
NBO_582g0004	NBO_582	3852	4418	+	hypothetical protein
NBO_582g0003	NBO_582	2565	2771	-	hypothetical protein
NBO_582g0002	NBO_582	307	1020	-	Tristetraproline
NBO_1305gi001	NBO_1305	642	1110	+	hypothetical protein
NBO_1305g0001	NBO_1305	125	466	+	60S ribosomal protein L22
NBO_123g0001	NBO_123	826	1527	+	Pirin-like protein yhaK
NBO_123g0002	NBO_123	1747	2157	-	Periplasmic protein
NBO_1050g0001	NBO_1050	3668	4072	-	hypothetical protein
NBO_1298g0001	NBO_1298	3995	4993	+	hypothetical protein
NBO_1298gi001	NBO_1298	1	3244	-	PRE-mRNA splicing factor PRP8
NBO_78g0010	NBO_78	19398	19661	-	Peptidase M14, carboxypeptidase A
NBO_78g0008	NBO_78	16019	17269	+	hypothetical protein
NBO_78g0014	NBO_78	38419	38688	+	hypothetical protein
NBO_78g0009	NBO_78	17584	19275	+	Glutamyl-tRNA synthetase, cytoplasmic
NBO_78g0013	NBO_78	36096	36974	+	hypothetical protein
NBO_78g0005	NBO_78	7992	8642	-	Protein transport protein SEC24
NBO_78g0002	NBO_78	3986	4366	-	hypothetical protein
NBO_78g0016	NBO_78	42311	42556	+	hypothetical protein
NBO_78gi001	NBO_78	32071	32313	+	hypothetical protein
NBO_78g0012	NBO_78	33597	34652	-	ATP-binding cassette sub-family B member 7, mitochondrial
NBO_78g0004	NBO_78	6259	7377	-	Protein transport protein SEC24
NBO_78g0003	NBO_78	5235	5852	-	hypothetical protein
NBO_78g0006	NBO_78	8994	10874	-	DNA ligase
NBO_78g0001	NBO_78	2264	3160	-	hypothetical protein
NBO_78g0007	NBO_78	14235	15332	+	hypothetical protein
NBO_78g0011	NBO_78	32955	33203	-	Pediocin PA-1 transport/processing ATP-binding protein pedD
NBO_78g0015	NBO_78	39000	39317	+	hypothetical protein
NBO_471gi001	NBO_471	466	1503	-	hypothetical protein
NBO_424g0004	NBO_424	9458	10387	+	hypothetical protein
NBO_424g0002	NBO_424	1211	1717	-	hypothetical protein
NBO_424g0001	NBO_424	271	828	+	hypothetical protein
NBO_424g0003	NBO_424	5808	7169	+	Beta-lactamase, class A
NBO_377g0005	NBO_377	6780	7247	+	hypothetical protein
NBO_377g0003	NBO_377	3619	5634	+	Heat shock 70 kDa protein 6
NBO_377g0001	NBO_377	1	465	+	hypothetical protein
NBO_377g0006	NBO_377	7942	9522	+	DNA mismatch repair protein mutS
NBO_377g0002	NBO_377	488	3277	+	hypothetical protein
NBO_377g0004	NBO_377	6112	6531	+	Synaptobrevin
NBO_1014g0001	NBO_1014	51	404	-	hypothetical protein
NBO_95g0002	NBO_95	14208	14396	+	hypothetical protein
NBO_95g0003	NBO_95	15052	17418	+	M1 family aminopeptidase 1
NBO_95g0001	NBO_95	8790	8948	+	hypothetical protein
NBO_1055g0001	NBO_1055	561	2381	-	hypothetical protein
NBO_327g0002	NBO_327	765	1094	-	hypothetical protein
NBO_327g0003	NBO_327	1980	2243	+	pyruvate-flavodoxin oxidoreductase
NBO_327g0001	NBO_327	285	677	-	hypothetical protein
NBO_355g0004	NBO_355	9071	9592	-	hypothetical protein
NBO_355g0002	NBO_355	3160	3588	-	hypothetical protein
NBO_355g0003	NBO_355	6208	6636	-	hypothetical protein
NBO_355g0001	NBO_355	853	1851	-	Actin
NBO_52g0029	NBO_52	43404	44441	+	T-complex protein 1 subunit beta
NBO_52g0024	NBO_52	34527	35045	-	U3 small nucleolar ribonucleoprotein protein IMP3
NBO_52g0004	NBO_52	6975	7832	+	hypothetical protein
NBO_52g0019	NBO_52	28438	29163	-	Proteasome subunit alpha type-3
NBO_52g0014	NBO_52	16997	17707	+	Phosphatidate cytidylyltransferase
NBO_52g0030	NBO_52	45137	45334	+	Histone H3-like protein
NBO_52g0023	NBO_52	33850	34350	+	Protein DBF4 like protein A
NBO_52g0003	NBO_52	6419	6871	+	Peptidyl-tRNA hydrolase
NBO_52g0018	NBO_52	26697	26894	+	Histone H3-like protein
NBO_52g0009	NBO_52	12529	12834	+	hypothetical protein
NBO_52g0013	NBO_52	16639	16824	+	Phosphotransferase system, HPr serine phosphorylation site
NBO_52gi001	NBO_52	5176	5340	+	class 2 transcriptional repressor
NBO_52g0012	NBO_52	15748	16278	-	U3 small nucleolar ribonucleoprotein protein IMP3
NBO_52g0015	NBO_52	18166	18465	+	U6 snRNA-associated Sm-like protein LSm1
NBO_52g0007	NBO_52	10644	11147	-	Proteasome subunit alpha
NBO_52g0026	NBO_52	36653	36952	+	U6 snRNA-associated Sm-like protein LSm1
NBO_52g0021	NBO_52	30505	31140	+	hypothetical protein
NBO_52g0002	NBO_52	5737	6363	+	hypothetical protein
NBO_52g0005	NBO_52	10094	10297	+	hypothetical protein
NBO_52g0027	NBO_52	39740	42535	-	hypothetical protein
NBO_52g0010	NBO_52	13753	14439	-	Proteasome component Y13
NBO_52g0017	NBO_52	24449	25999	+	T-complex protein 1 subunit beta
NBO_52g0028	NBO_52	42894	43331	+	T-complex protein 1 subunit beta
NBO_52g0025	NBO_52	35412	36467	+	Phosphatidate cytidylyltransferase
NBO_52g0022	NBO_52	32815	33501	-	Proteasome component Y13
NBO_52g0001	NBO_52	50	433	+	hypothetical protein
NBO_52g0020	NBO_52	29324	30265	+	hypothetical protein
NBO_52g0016	NBO_52	18574	19710	-	hypothetical protein
NBO_52g0006	NBO_52	10421	10612	-	hypothetical protein
NBO_52g0008	NBO_52	11332	11586	+	hypothetical protein
NBO_52g0011	NBO_52	15064	15564	+	Protein DBF4 like protein A
NBO_521g0001	NBO_521	1721	2188	+	hypothetical protein
NBO_521g0003	NBO_521	3091	4482	+	hypothetical protein
NBO_521g0002	NBO_521	2711	2935	-	hypothetical protein
NBO_333g0002	NBO_333	845	2623	-	white-brown complex protein 7-like protein
NBO_333g0001	NBO_333	220	708	+	hypothetical protein
NBO_1210g0001	NBO_1210	366	905	+	Protein transport protein SEC23
NBO_1210g0002	NBO_1210	1222	1713	+	40S ribosomal protein S7
NBO_934g0001	NBO_934	275	496	+	hypothetical protein
NBO_934g0002	NBO_934	704	1243	-	Multiple RNA-binding domain-containing protein 1
NBO_725g0001	NBO_725	178	1140	+	geranylgeranyl transferase type-2 subunit beta
NBO_725g0002	NBO_725	1144	1485	-	Pseudouridylate synthase
NBO_314gi002	NBO_314	1528	1901	+	hypothetical protein
NBO_314gi001	NBO_314	1	624	-	zinc finger protein
NBO_520g0001	NBO_520	2149	2526	-	Chaperone protein dnaJ
NBO_520g0003	NBO_520	10798	11655	+	N(2),N(2)-dimethylguanosine tRNA methyltransferase
NBO_520g0004	NBO_520	11854	12144	+	tRNA (guanine-N2-)-methyltransferase
NBO_520g0002	NBO_520	2832	4358	+	Polyadenylate-binding protein, cytoplasmic and nuclear
NBO_520gi001	NBO_520	13589	14624	+	hypothetical protein
NBO_520g0005	NBO_520	12224	13150	+	Transcription initiation factor TFIID subunit 6
NBO_53g0001	NBO_53	2568	2921	-	hypothetical protein
NBO_53g0019	NBO_53	51049	51705	+	Protein bir1
NBO_53g0018	NBO_53	50021	51025	+	splicing factor U2AF 59kDa subunit
NBO_53g0027	NBO_53	76105	76362	-	hypothetical protein
NBO_53g0011	NBO_53	37266	37820	-	hypothetical protein
NBO_53g0021	NBO_53	53281	53937	-	40S ribosomal protein S6
NBO_53g0028	NBO_53	76499	76804	-	Protease, Ulp1 family
NBO_53g0030	NBO_53	79551	79799	+	Nucleolar GTP-binding protein 1
NBO_53g0005	NBO_53	23353	24345	-	Polysaccharide deacetylase
NBO_53g0031	NBO_53	90532	90804	-	hypothetical protein
NBO_53g0014	NBO_53	42542	42757	-	hypothetical protein
NBO_53gi001	NBO_53	40400	41236	-	transcriptional activator
NBO_53g0029	NBO_53	76847	78969	-	DNA replication licensing factor MCM6
NBO_53g0008	NBO_53	35008	35655	-	Ubiquitin thioesterase otubain-like protein
NBO_53g0015	NBO_53	43065	45290	-	Serine/threonine-protein kinase pkpA
NBO_53g0020	NBO_53	52035	52691	-	40S ribosomal protein S6
NBO_53g0009	NBO_53	35963	36172	+	60S ribosomal protein L10A
NBO_53g0003	NBO_53	20711	21523	+	hypothetical protein
NBO_53g0026	NBO_53	75154	75507	-	Ca2+ binding domain containing protein
NBO_53g0010	NBO_53	36244	36615	+	60S ribosomal protein L10A
NBO_53g0016	NBO_53	46170	47594	-	Serine palmitoyltransferase 2
NBO_53g0024	NBO_53	71439	72548	+	hypothetical protein
NBO_53g0006	NBO_53	33128	34249	-	Pre-mRNA cleavage complex II protein Clp1
NBO_53g0023	NBO_53	55444	56649	+	GPI-anchored wall transfer protein 1
NBO_53g0032	NBO_53	90891	91361	-	hypothetical protein
NBO_53g0012	NBO_53	38473	39060	-	Calcium-binding EF-hand
NBO_53g0025	NBO_53	72633	73229	+	hypothetical protein
NBO_53g0004	NBO_53	22088	22867	+	hypothetical protein
NBO_53g0022	NBO_53	54218	55150	-	DRAP deaminase
NBO_53g0013	NBO_53	41324	42130	-	Ran GTPase-activating protein
NBO_53g0002	NBO_53	15728	16621	+	hypothetical protein
NBO_53g0017	NBO_53	47999	49510	-	glucose-6-phosphate isomerase
NBO_53g0007	NBO_53	34286	34966	+	hypothetical protein
NBO_1608g0001	NBO_1608	1763	2563	-	Isoleucyl-tRNA synthetase, cytoplasmic
NBO_1608gi001	NBO_1608	2856	4586	-	isoleucyl tRNA synthetase
NBO_1151g0001	NBO_1151	1108	1899	+	hypothetical protein
NBO_957gi001	NBO_957	404	682	+	hydroxyacyl glutathione hydrolase
NBO_922g0002	NBO_922	1761	2744	+	Myosin heavy chain kinase B
NBO_922gi001	NBO_922	2909	3190	+	peptide chain release factor subunit 1
NBO_922g0001	NBO_922	651	1148	-	hypothetical protein
NBO_235g0001	NBO_235	2758	3156	-	Homeobox protein HD-8
NBO_977gi001	NBO_977	37	2010	+	PI3/PI4 kinase family like protein
NBO_1371g0002	NBO_1371	2418	3062	-	GTPase-activating protein 8
NBO_1371g0001	NBO_1371	2019	2351	+	Homeobox protein HD-11
NBO_1371g0003	NBO_1371	3213	3737	-	hypothetical protein
NBO_885g0001	NBO_885	333	752	-	hypothetical protein
NBO_814g0001	NBO_814	166	471	+	hypothetical protein
NBO_604g0001	NBO_604	751	1704	-	hypothetical protein
NBO_604gi001	NBO_604	3946	5085	+	N2,N2-dimethylguanosine trna methyltransferase
NBO_284gi001	NBO_284	1	684	-	pyruvate kinase
NBO_284g0005	NBO_284	3702	3893	-	Eukaryotic translation initiation factor 5B
NBO_284g0004	NBO_284	2645	3397	-	Eukaryotic translation initiation factor 5B
NBO_284g0003	NBO_284	1998	2447	+	signal peptidase complex subunit 3
NBO_284g0001	NBO_284	790	1215	-	hypothetical protein
NBO_284g0002	NBO_284	1543	1725	+	hypothetical protein
NBO_459g0003	NBO_459	12430	13473	+	Meiosis-specific protein HOP1
NBO_459g0001	NBO_459	5908	9663	+	hypothetical protein
NBO_459g0002	NBO_459	11617	11901	+	hypothetical protein
NBO_59g0009	NBO_59	14595	16001	+	Coatomer subunit delta-3
NBO_59gi002	NBO_59	10830	11414	-	proteasome beta-type component
NBO_59g0014	NBO_59	28408	28635	+	putative SM-like small nuclear ribonucleoprotein
NBO_59g0016	NBO_59	30145	31422	-	Tripartite motif-containing protein 45
NBO_59g0015	NBO_59	28913	30016	+	Hypothetical spore wall protein 9
NBO_59g0012	NBO_59	27488	27826	-	hypothetical protein
NBO_59g0002	NBO_59	1342	1974	+	Cleavage stimulation factor 64 kDa subunit
NBO_59g0013	NBO_59	27783	28361	-	hypothetical protein
NBO_59g0004	NBO_59	4404	5360	-	hypothetical protein
NBO_59gi001	NBO_59	10100	10546	-	ribosomal protein S15
NBO_59g0003	NBO_59	2990	4084	-	Large subunit GTPase 1
NBO_59g0008	NBO_59	13023	14321	-	hypothetical protein
NBO_59g0011	NBO_59	27303	27458	+	hypothetical protein
NBO_59g0005	NBO_59	5767	6573	+	Cyclin-dependent protein kinase PHO85
NBO_59g0006	NBO_59	6717	9437	-	Protein transport protein sec31
NBO_59g0010	NBO_59	16783	17004	-	G2/mitotic specific cyclin 2
NBO_59g0001	NBO_59	617	916	-	DNA-directed RNA polymerases I, II, and III subunit RPABC2
NBO_59g0007	NBO_59	9678	9989	-	hypothetical protein
NBO_673g0001	NBO_673	3	359	-	Molybdenum cofactor synthesis protein 3
NBO_673g0002	NBO_673	542	2051	+	Zinc finger, C2H2-type
NBO_1072g0003	NBO_1072	2618	3133	-	hypothetical protein
NBO_1072g0001	NBO_1072	28	816	+	hypothetical protein
NBO_1072g0002	NBO_1072	1316	2572	+	hypothetical protein
NBO_598g0002	NBO_598	3374	3526	-	hypothetical protein
NBO_598g0001	NBO_598	520	711	+	hypothetical protein
NBO_251gi001	NBO_251	1	618	-	ADP/ATP carrier protein 1
NBO_251g0001	NBO_251	883	1587	+	Proteasome subunit alpha type7-like protein
NBO_1040g0001	NBO_1040	876	2123	-	hypothetical protein
NBO_360g0003	NBO_360	6552	6890	+	Deoxyuridine 5'-triphosphate nucleotidohydrolase
NBO_360g0008	NBO_360	11361	11750	-	Protein ham1
NBO_360g0004	NBO_360	7040	7438	+	DNA-directed RNA polymerase subunit L
NBO_360g0007	NBO_360	10211	10777	-	Protein ham1
NBO_360g0005	NBO_360	7864	8919	+	Glycerol-3-phosphate dehydrogenase [NAD+], cytoplasmic
NBO_360g0009	NBO_360	15602	15778	+	hypothetical protein
NBO_360g0002	NBO_360	4415	6310	-	Acetyl-coenzyme A synthetase
NBO_360g0006	NBO_360	9100	9249	-	hypothetical protein
NBO_360gi001	NBO_360	14121	14960	+	hypothetical protein
NBO_360g0001	NBO_360	1621	2055	+	transcription initiation factor TFIID 20/15kDa subunit
NBO_503g0005	NBO_503	3552	4178	-	Pyruvate kinase
NBO_503g0002	NBO_503	1653	1934	-	hypothetical protein
NBO_503g0008	NBO_503	5705	5968	+	Sec61beta
NBO_503g0004	NBO_503	3114	3353	+	Protein transport protein YOS1
NBO_503g0007	NBO_503	4982	5551	-	Zinc finger, RING-type
NBO_503g0006	NBO_503	4271	4876	-	Pyruvate kinase 2
NBO_503g0001	NBO_503	461	1492	+	Histone deacetylase 3
NBO_503g0003	NBO_503	2196	2960	-	rRNA methyltransferase 1
NBO_836g0001	NBO_836	249	1085	+	Seryl-tRNA synthetase, cytoplasmic
NBO_446g0003	NBO_446	2099	2707	-	hypothetical protein
NBO_446g0002	NBO_446	839	1651	-	D-ribose transport binding protein
NBO_446g0001	NBO_446	432	719	+	hypothetical protein
NBO_1119g0001	NBO_1119	13	519	+	Chitin synthase export chaperone
NBO_717g0001	NBO_717	836	1045	+	hypothetical protein
NBO_717g0002	NBO_717	1099	2178	-	hypothetical protein
NBO_786g0001	NBO_786	629	856	-	hypothetical protein
NBO_111g0006	NBO_111	6835	7344	-	Pyruvate kinase
NBO_111g0005	NBO_111	5750	6031	-	hypothetical protein
NBO_111g0004	NBO_111	3351	4505	-	protein disulfide isomerase
NBO_111g0003	NBO_111	2983	3252	-	hypothetical protein
NBO_111g0002	NBO_111	1372	2673	-	Serine palmitoyltransferase 1
NBO_111g0001	NBO_111	295	750	+	hypothetical protein
NBO_141g0001	NBO_141	775	1233	+	hypothetical protein
NBO_720g0002	NBO_720	1388	1738	-	hypothetical protein
NBO_720g0001	NBO_720	75	566	+	hypothetical protein
NBO_1296g0001	NBO_1296	87	605	+	hypothetical protein
NBO_494g0001	NBO_494	1273	1602	+	hypothetical protein
NBO_494g0003	NBO_494	3968	4372	+	hypothetical protein
NBO_494g0002	NBO_494	1702	2106	+	hypothetical protein
NBO_119g0002	NBO_119	3036	3680	+	hypothetical protein
NBO_119g0001	NBO_119	2442	2948	+	hypothetical protein
NBO_347g0001	NBO_347	15300	15509	-	hypothetical protein
NBO_1338gi001	NBO_1338	685	1776	+	DNA-directed DNA polymerase alpha
NBO_1344g0001	NBO_1344	1006	1608	-	hypothetical protein
NBO_1344g0002	NBO_1344	1727	2569	-	hypothetical protein
NBO_1344g0003	NBO_1344	2982	3605	+	hypothetical protein
NBO_1116g0001	NBO_1116	1327	1695	+	60S ribosomal protein L35
NBO_1116g0003	NBO_1116	3996	4316	+	hypothetical protein
NBO_1116g0002	NBO_1116	1883	3511	+	T-complex protein 1 subunit alpha
NBO_1116gi001	NBO_1116	444	1073	-	UDP-N-acetylglucosamine pyrophosphorylase
NBO_1116g0004	NBO_1116	4917	5315	+	hypothetical protein
NBO_403g0003	NBO_403	3684	4721	-	Sumo-conjugating enzyme ubc9
NBO_403g0001	NBO_403	72	812	-	Conserved protein, putatively exported
NBO_403g0004	NBO_403	4783	5487	+	hypothetical protein
NBO_403g0002	NBO_403	2585	3181	-	hypothetical protein
NBO_389g0012	NBO_389	18795	19688	-	hypothetical protein
NBO_389g0007	NBO_389	9390	9803	+	hypothetical protein
NBO_389g0001	NBO_389	1	1812	+	U3 small nucleolar RNA-associated protein 12
NBO_389g0005	NBO_389	7159	7881	-	hypothetical protein
NBO_389g0002	NBO_389	2677	5018	+	hypothetical protein
NBO_389g0004	NBO_389	6138	7193	-	hypothetical protein
NBO_389g0008	NBO_389	10009	10488	-	hypothetical protein
NBO_389g0010	NBO_389	11752	12585	+	hypothetical protein
NBO_389g0003	NBO_389	5046	6002	-	hypothetical protein
NBO_389g0011	NBO_389	12758	13381	+	Protein transport protein yif1
NBO_389g0006	NBO_389	8051	8578	+	Deoxyhypusine synthase
NBO_389g0009	NBO_389	10776	11345	-	hypothetical protein
NBO_389gi001	NBO_389	13649	15157	+	hypothetical protein
NBO_874g0001	NBO_874	874	1089	-	hypothetical protein
NBO_493g0005	NBO_493	4198	4596	+	13S condensin subunit
NBO_493g0002	NBO_493	1028	1618	-	hypothetical protein
NBO_493g0004	NBO_493	3391	4017	+	13S condensin subunit
NBO_493g0003	NBO_493	2159	2560	+	Homeobox protein HD-11
NBO_493g0001	NBO_493	465	638	+	ATPase component of ABC-type multidrug transport system
NBO_201g0001	NBO_201	390	812	+	hypothetical protein
NBO_1219g0001	NBO_1219	477	1541	-	Ran GTPase-activating protein
NBO_1219gi001	NBO_1219	1858	2073	-	hypothetical protein
NBO_1219g0002	NBO_1219	2410	2712	-	Serine/threonine-protein kinase pkpA
NBO_1011g0001	NBO_1011	766	1707	-	hypothetical protein
NBO_1570g0001	NBO_1570	87	887	+	Phosphatidylinositol 3-kinase
NBO_1570g0002	NBO_1570	1198	2364	-	hypothetical protein
NBO_931gi001	NBO_931	2257	3294	+	hypothetical protein
NBO_931g0001	NBO_931	4650	5582	+	hypothetical protein
NBO_683gi001	NBO_683	511	792	-	valyl trna synthetase
NBO_671g0001	NBO_671	10	1401	-	Translation initiation factor eIF-2B subunit epsilon
NBO_671gi001	NBO_671	2110	2718	+	hiv1-tat interacting protein
NBO_1323gi001	NBO_1323	1	479	-	tubulin beta chain
NBO_1242g0001	NBO_1242	319	942	-	hypothetical protein
NBO_1063g0001	NBO_1063	1	720	-	ubiquitin carboxy-terminal hydrolase 14
NBO_700g0002	NBO_700	2291	2452	+	hypothetical protein
NBO_700g0001	NBO_700	446	646	+	hypothetical protein
NBO_879g0001	NBO_879	588	917	-	hypothetical protein
NBO_570g0002	NBO_570	2957	3439	-	hypothetical protein
NBO_570g0003	NBO_570	4456	5097	+	N-acetylglucosaminyl-phosphatidylinositol de-N-acetylase
NBO_570g0004	NBO_570	5181	6030	-	NIF3-like protein 1
NBO_570gi001	NBO_570	1	378	-	calcineurin beta subunit
NBO_570g0001	NBO_570	811	2853	+	DNA replication licensing factor MCM3
NBO_570g0005	NBO_570	6376	6888	+	Vacuolar ATP synthase
NBO_454g0002	NBO_454	2548	3927	-	Condensin complex subunit 2
NBO_454g0001	NBO_454	1612	1854	-	U6 snRNA-associated Sm-like protein LSm4
NBO_454g0003	NBO_454	4222	4530	+	hypothetical protein
NBO_1510g0001	NBO_1510	3155	3862	-	hypothetical protein
NBO_246g0001	NBO_246	33	635	+	hypothetical protein
NBO_246g0002	NBO_246	637	1350	+	Zn-dependent protease
NBO_594g0002	NBO_594	861	1514	-	Nucleus export protein BRR6
NBO_594g0004	NBO_594	4433	4915	-	60S ribosomal protein L21
NBO_594gi001	NBO_594	5429	5578	+	40S ribosomal protein S9
NBO_594g0003	NBO_594	1696	2946	-	tRNA pseudouridine synthase D
NBO_594g0001	NBO_594	469	744	+	protein transport protein Sec61 subunit gamma
NBO_594g0005	NBO_594	5098	5307	+	Small nuclear ribonucleoprotein
NBO_45g0004	NBO_45	103411	104517	+	hypothetical protein
NBO_45g0002	NBO_45	101675	102310	-	hydroxyacylglutathione hydrolase
NBO_45g0001	NBO_45	12094	12267	-	hypothetical protein
NBO_45g0003	NBO_45	102366	102818	-	hypothetical protein
NBO_45g0005	NBO_45	104725	104886	-	Putative DNA helicase INO80 complex 1
NBO_339g0001	NBO_339	4781	4975	-	hypothetical protein
NBO_463g0010	NBO_463	10867	12221	-	hypothetical protein
NBO_463g0007	NBO_463	8078	8233	+	hypothetical protein
NBO_463g0008	NBO_463	8319	8660	+	hypothetical protein
NBO_463g0003	NBO_463	3585	3746	-	hypothetical protein
NBO_463g0006	NBO_463	7341	7913	-	hypothetical protein
NBO_463g0004	NBO_463	4637	5221	-	hypothetical protein
NBO_463g0001	NBO_463	427	1044	-	hypothetical protein
NBO_463g0002	NBO_463	2474	3058	-	hypothetical protein
NBO_463g0005	NBO_463	6269	6838	-	hypothetical protein
NBO_463g0009	NBO_463	9817	10434	+	hypothetical protein
NBO_927g0003	NBO_927	5389	5796	-	hypothetical protein
NBO_927g0002	NBO_927	3909	5012	+	Obg-like ATPase 1
NBO_927g0001	NBO_927	555	3390	+	DNA mismatch repair protein Msh6
NBO_43g0012	NBO_43	57526	58614	-	Histone acetyltransferase ESA1
NBO_43g0007	NBO_43	35281	36231	+	Putative ATP-dependent RNA helicase DHX33
NBO_43g0005	NBO_43	25374	25799	+	hypothetical protein
NBO_43g0001	NBO_43	279	893	+	hypothetical protein
NBO_43g0010	NBO_43	41187	42095	-	hypothetical protein
NBO_43gi001	NBO_43	2914	3885	-	hypothetical protein
NBO_43g0006	NBO_43	34172	35116	+	ATP-dependent RNA helicase DHX37
NBO_43g0002	NBO_43	7072	7464	+	hypothetical protein
NBO_43g0015	NBO_43	67061	67720	-	hypothetical protein
NBO_43g0003	NBO_43	19533	20096	+	hypothetical protein
NBO_43g0014	NBO_43	61365	61604	-	hypothetical protein
NBO_43g0013	NBO_43	59329	61218	+	Translation initiation factor eIF-2B subunit epsilon
NBO_43g0008	NBO_43	36237	36599	+	pre-mRNA splicing factor
NBO_43g0009	NBO_43	36737	38359	-	ATP-dependent rRNA helicase SPB4
NBO_43g0011	NBO_43	42382	42831	-	hypothetical protein
NBO_43g0004	NBO_43	21660	24431	+	hypothetical protein
NBO_69g0013	NBO_69	27285	28709	+	Kinesin-2
NBO_69g0015	NBO_69	30507	33044	+	hypothetical protein
NBO_69g0010	NBO_69	23116	24303	-	hypothetical protein
NBO_69g0002	NBO_69	2236	2649	+	hypothetical protein
NBO_69g0008	NBO_69	7497	7952	-	60S ribosomal protein L23a 2
NBO_69g0016	NBO_69	33095	33850	+	hypothetical protein
NBO_69g0001	NBO_69	627	1781	-	hypothetical protein
NBO_69g0006	NBO_69	6102	6455	+	Cold shock-like protein cspD
NBO_69g0014	NBO_69	28771	29847	+	Methionine aminopeptidase 2
NBO_69g0011	NBO_69	25307	26125	+	Inorganic pyrophosphatase
NBO_69g0017	NBO_69	33916	37101	-	hypothetical protein
NBO_69g0003	NBO_69	2683	3894	+	ATP-dependent rRNA helicase RRP3
NBO_69g0009	NBO_69	10508	10720	-	hypothetical protein
NBO_69g0005	NBO_69	5267	5860	+	hypothetical protein
NBO_69g0012	NBO_69	27068	27271	+	hypothetical protein
NBO_69g0018	NBO_69	37816	38935	-	Hydroxymethylglutaryl-CoA synthase
NBO_69g0007	NBO_69	6571	7470	+	hypothetical protein
NBO_69g0004	NBO_69	4083	5129	-	DNA polymerase alpha subunit B
NBO_317g0004	NBO_317	1825	2052	-	hypothetical protein
NBO_317g0002	NBO_317	996	1232	+	5'-3' exoribonuclease 2
NBO_317g0001	NBO_317	69	290	-	hypothetical protein
NBO_317g0003	NBO_317	1275	1676	+	5'-3' exoribonuclease 2
NBO_29g0018	NBO_29	29499	30761	+	Zinc finger protein YDR266C
NBO_29g0030	NBO_29	48066	48974	-	hypothetical protein
NBO_29g0012	NBO_29	13049	13384	-	leptin receptor gene-related protein
NBO_29g0039	NBO_29	67468	68399	+	Ubiquitin-conjugating enzyme E2
NBO_29g0038	NBO_29	65805	67316	-	hypothetical protein
NBO_29g0008	NBO_29	8329	9345	-	hypothetical protein
NBO_29gi002	NBO_29	36258	37643	+	alpha,alpha trehalose-phosphate synthase
NBO_29g0009	NBO_29	10550	11803	+	General transcription factor IIH subunit 4
NBO_29g0015	NBO_29	27195	27827	+	Phosphoacetylglucosamine mutase
NBO_29g0005	NBO_29	5597	5914	-	Eukaryotic translation initiation factor 2 subunit gamma
NBO_29g0016	NBO_29	27996	28971	+	hypothetical protein
NBO_29g0040	NBO_29	69288	69752	+	hypothetical protein
NBO_29g0014	NBO_29	14913	16815	+	cleavage and polyadenylation specificity factor subunit 2
NBO_29g0035	NBO_29	61678	61992	+	hypothetical protein
NBO_29g0041	NBO_29	70648	71106	+	hypothetical protein
NBO_29g0032	NBO_29	51795	52064	+	hypothetical protein
NBO_29g0004	NBO_29	3229	4515	-	Eukaryotic translation initiation factor 2 subunit gamma
NBO_29g0033	NBO_29	52254	52703	-	40S ribosomal protein S12
NBO_29g0043	NBO_29	72612	73130	-	hypothetical protein
NBO_29g0036	NBO_29	64638	64790	+	hypothetical protein
NBO_29g0021	NBO_29	33849	35000	+	Spore wall and anchoring disk complex protein
NBO_29g0013	NBO_29	13663	13977	-	hypothetical protein
NBO_29g0026	NBO_29	41780	42547	+	hypothetical protein
NBO_29gi001	NBO_29	2476	3066	-	hypothetical protein
NBO_29g0034	NBO_29	59041	59196	+	hypothetical protein
NBO_29g0001	NBO_29	55	900	-	hypothetical protein
NBO_29g0002	NBO_29	1296	1514	+	hypothetical protein
NBO_29g0017	NBO_29	29024	29338	+	hypothetical protein
NBO_29g0037	NBO_29	65272	65622	+	hypothetical protein
NBO_29g0003	NBO_29	1584	2231	-	hypothetical protein
NBO_29g0019	NBO_29	30949	31578	+	hypothetical protein
NBO_29g0010	NBO_29	11910	12371	-	thioredoxin reductase
NBO_29g0020	NBO_29	31932	32792	-	Tristetraproline
NBO_29g0006	NBO_29	5977	6885	-	Eukaryotic translation initiation factor 2 subunit gamma
NBO_29g0025	NBO_29	40935	41735	-	hypothetical protein
NBO_29g0027	NBO_29	42880	45011	-	trehalose-phosphatase
NBO_29g0042	NBO_29	71990	72421	+	hypothetical protein
NBO_29g0022	NBO_29	35160	35726	+	hypothetical protein
NBO_29g0011	NBO_29	12580	12906	-	thioredoxin like protein
NBO_29g0029	NBO_29	47096	47911	-	hypothetical protein
NBO_29g0023	NBO_29	37893	38366	+	hypothetical protein
NBO_29g0028	NBO_29	46675	47001	-	Oligonucleotide/oligosaccharide-binding fold containing 2B
NBO_29g0007	NBO_29	7855	8097	+	hypothetical protein
NBO_29g0024	NBO_29	40435	40650	+	28kDa ribonucleoprotein
NBO_29g0031	NBO_29	50351	51547	+	hypothetical protein
NBO_476g0002	NBO_476	2090	2515	+	hypothetical protein
NBO_476g0004	NBO_476	3726	5441	-	hypothetical protein
NBO_476g0001	NBO_476	522	857	-	hypothetical protein
NBO_476g0003	NBO_476	2941	3660	-	hypothetical protein
NBO_476g0005	NBO_476	5515	5853	+	hypothetical protein
NBO_34g0019	NBO_34	53314	54966	-	hypothetical protein
NBO_34g0012	NBO_34	30270	31079	+	Serine/threonine-protein kinase ark1
NBO_34g0025	NBO_34	59803	60153	-	cullin-like protein
NBO_34g0022	NBO_34	56599	57090	-	hypothetical protein
NBO_34g0031	NBO_34	72716	73801	+	hypothetical protein
NBO_34g0035	NBO_34	75759	76562	-	NEDD8-activating enzyme E1 catalytic subunit
NBO_34gi001	NBO_34	98912	99457	-	hypothetical protein
NBO_34g0026	NBO_34	60422	60730	+	hypothetical protein
NBO_34g0018	NBO_34	50156	52733	-	Protein kinase C-like protein
NBO_34g0032	NBO_34	74222	74677	-	hypothetical protein
NBO_34g0037	NBO_34	80100	80795	-	Palmitoyltransferase akr1
NBO_34g0002	NBO_34	3941	4147	-	hypothetical protein
NBO_34g0023	NBO_34	57251	57454	+	hypothetical protein
NBO_34g0020	NBO_34	54990	55853	+	DnaJ subfamily C member 9
NBO_34g0010	NBO_34	24424	25638	-	Mitochondrial protein import protein MAS5
NBO_34g0015	NBO_34	40352	41164	-	hypothetical protein
NBO_34g0039	NBO_34	95022	95594	-	hypothetical protein
NBO_34g0040	NBO_34	95693	96661	-	hypothetical protein
NBO_34g0028	NBO_34	62680	62934	+	hypothetical protein
NBO_34g0016	NBO_34	47006	48826	+	Glyceraldehyde-3-phosphate dehydrogenase 2
NBO_34g0041	NBO_34	97416	98271	+	hypothetical protein
NBO_34g0009	NBO_34	23137	24303	-	Histone-binding protein RBBP4
NBO_34g0017	NBO_34	49120	49929	+	RING finger protein 148
NBO_34g0008	NBO_34	22251	22853	+	hypothetical protein
NBO_34g0027	NBO_34	62204	62413	-	hypothetical protein
NBO_34g0030	NBO_34	68441	69628	-	hypothetical protein
NBO_34g0033	NBO_34	74804	75415	-	hypothetical protein
NBO_34g0003	NBO_34	4144	4527	-	hypothetical protein
NBO_34g0014	NBO_34	32130	32732	-	hypothetical protein
NBO_34g0021	NBO_34	56044	56400	-	DNA-directed RNA polymerase I
NBO_34g0038	NBO_34	92571	93677	-	Putative esterase
NBO_34g0042	NBO_34	98549	98827	-	60S ribosomal protein L24
NBO_34g0005	NBO_34	6855	7259	+	hypothetical protein
NBO_34g0024	NBO_34	57603	59729	-	Cullin-2
NBO_34g0006	NBO_34	7415	7924	-	hypothetical protein
NBO_34g0013	NBO_34	31414	32121	+	hypothetical protein
NBO_34g0036	NBO_34	76969	77856	-	hypothetical protein
NBO_34g0029	NBO_34	63057	64268	-	hypothetical protein
NBO_34g0043	NBO_34	99674	100579	+	Serine/threonine-protein phosphatase 4 catalytic subunit
NBO_34g0011	NBO_34	28369	29859	-	Nuclear protein localization protein 4
NBO_34g0007	NBO_34	7973	8569	+	Translocation protein SEC62
NBO_34g0034	NBO_34	75469	75702	+	Transcription elongation factor 1
NBO_34g0001	NBO_34	3059	3463	+	hypothetical protein
NBO_34g0004	NBO_34	4594	4842	-	Small ubiquitin-related modifier 3
NBO_1587g0001	NBO_1587	1111	2238	+	hypothetical protein
NBO_1033gi001	NBO_1033	923	1117	-	60S ribosomal protein L24
NBO_1033g0001	NBO_1033	35	640	+	hypothetical protein
NBO_448g0004	NBO_448	4636	5073	+	hypothetical protein
NBO_448g0002	NBO_448	2446	3150	+	hypothetical protein
NBO_448g0003	NBO_448	4341	4529	+	hypothetical protein
NBO_448g0001	NBO_448	242	2398	+	hypothetical protein
NBO_448g0005	NBO_448	5973	6215	-	N-glycosylase/DNA lyase
NBO_698g0001	NBO_698	953	1921	-	hypothetical protein
NBO_1130g0001	NBO_1130	22	1980	+	WD-repeat protein
NBO_189g0001	NBO_189	1362	1556	-	Putative phosphotransferase system, EIIC
NBO_984gi001	NBO_984	1	412	-	meiotic recombination protein rec12
NBO_984gi002	NBO_984	718	3465	+	valyl tRNA synthetase
NBO_609g0001	NBO_609	851	1480	+	hypothetical protein
NBO_609g0002	NBO_609	1715	1867	-	hypothetical protein
NBO_609gi001	NBO_609	1	714	-	double-strand break dna repair protein
NBO_609g0003	NBO_609	3557	4333	-	hypothetical protein
NBO_24g0026	NBO_24	147935	148120	-	hypothetical protein
NBO_24g0009	NBO_24	62784	63299	+	Protein YOP1
NBO_24g0031	NBO_24	153427	154377	-	hypothetical protein
NBO_24g0014	NBO_24	71214	71810	+	Tetratricopeptide TPR-1
NBO_24g0024	NBO_24	135836	136015	+	hypothetical protein
NBO_24g0011	NBO_24	65123	66253	-	hypothetical protein
NBO_24g0021	NBO_24	129911	131566	+	hypothetical protein
NBO_24g0005	NBO_24	49374	49862	+	Peptidyl-prolyl cis-trans isomerase
NBO_24g0029	NBO_24	151291	151503	-	hypothetical protein
NBO_24g0028	NBO_24	150835	151113	-	hypothetical protein
NBO_24g0003	NBO_24	47408	48466	+	hypothetical protein
NBO_24g0018	NBO_24	79544	80494	+	hypothetical protein
NBO_24g0023	NBO_24	135386	135694	+	hypothetical protein
NBO_24g0004	NBO_24	48680	49261	+	hypothetical protein
NBO_24g0001	NBO_24	14150	14962	+	hypothetical protein
NBO_24g0016	NBO_24	74519	74917	+	hypothetical protein
NBO_24g0012	NBO_24	66503	67153	+	hypothetical protein
NBO_24gi001	NBO_24	89323	90501	-	hypothetical protein
NBO_24g0013	NBO_24	67735	67950	-	26S protease regulatory subunit 8
NBO_24g0025	NBO_24	147395	147637	-	hypothetical protein
NBO_24g0006	NBO_24	50094	50783	-	hypothetical protein
NBO_24g0008	NBO_24	55952	56698	+	hypothetical protein
NBO_24g0019	NBO_24	95754	96892	+	hypothetical protein
NBO_24g0034	NBO_24	169552	169848	-	hypothetical protein
NBO_24g0007	NBO_24	54836	55291	-	tRNA-specific adenosine deaminase 2
NBO_24g0002	NBO_24	37191	38284	-	hypothetical protein
NBO_24g0017	NBO_24	75525	76103	+	hypothetical protein
NBO_24g0020	NBO_24	104757	105515	+	hypothetical protein
NBO_24g0022	NBO_24	133566	134171	+	hypothetical protein
NBO_24g0035	NBO_24	170338	170487	-	hypothetical protein
NBO_24g0037	NBO_24	175674	176323	+	hypothetical protein
NBO_24g0027	NBO_24	150481	150663	-	hypothetical protein
NBO_24g0033	NBO_24	156899	157057	-	hypothetical protein
NBO_24g0030	NBO_24	153247	153399	-	hypothetical protein
NBO_24g0015	NBO_24	73549	73866	+	hypothetical protein
NBO_24g0032	NBO_24	155579	155731	+	hypothetical protein
NBO_24g0036	NBO_24	171104	171601	+	hypothetical protein
NBO_24g0010	NBO_24	63368	63760	+	hypothetical protein
NBO_108g0004	NBO_108	2518	3917	-	Heat shock protein 90
NBO_108g0002	NBO_108	1876	2139	-	endoplasmin
NBO_108g0001	NBO_108	147	539	-	hypothetical protein
NBO_108g0005	NBO_108	4247	4873	-	Fanconi anemia group J protein
NBO_108g0003	NBO_108	2305	2508	-	Chaperone protein htpG
NBO_607g0002	NBO_607	3004	4125	+	hypothetical protein
NBO_607g0001	NBO_607	1840	2454	-	hypothetical protein
NBO_1303g0001	NBO_1303	120	449	+	60S ribosomal protein L22
NBO_1303gi001	NBO_1303	1864	2148	+	IMP4-like U3 small nucleolar ribonucleoprotein
NBO_1303g0002	NBO_1303	636	1712	+	hypothetical protein
NBO_1299gi001	NBO_1299	1	649	-	hypothetical protein
NBO_1299g0002	NBO_1299	1708	3921	-	DNA topoisomerase 3-alpha
NBO_1299g0001	NBO_1299	983	1663	+	hypothetical protein
NBO_936g0002	NBO_936	930	1175	-	hypothetical protein
NBO_936g0001	NBO_936	548	889	+	hypothetical protein
NBO_413g0002	NBO_413	2049	3887	-	Vacuolar ATP synthase catalytic subunit A
NBO_413g0001	NBO_413	92	1792	+	hypothetical protein
NBO_1114gi001	NBO_1114	781	1101	-	hypothetical protein
NBO_1553gi001	NBO_1553	1619	2411	+	hypothetical protein
NBO_1553g0001	NBO_1553	468	1082	+	hypothetical protein
NBO_1123gi001	NBO_1123	149	406	-	UDP-N-acetylglucosamine pyrophosphorylase
NBO_662g0001	NBO_662	2032	3063	+	hypothetical protein
NBO_398g0006	NBO_398	9350	9904	+	hypothetical protein
NBO_398g0008	NBO_398	10306	11475	-	Lysophospholipid acyltransferase
NBO_398g0001	NBO_398	183	713	+	hypothetical protein
NBO_398g0004	NBO_398	6066	6866	-	hypothetical protein
NBO_398g0005	NBO_398	8073	9146	-	41 kDa spicule matrix protein
NBO_398g0007	NBO_398	9927	10226	-	hypothetical protein
NBO_398g0003	NBO_398	2169	3617	+	ATP-dependent RNA helicase DBP5
NBO_398g0002	NBO_398	713	1318	+	hypothetical protein
NBO_1566g0002	NBO_1566	1677	2060	-	Deoxyhypusine hydroxylase
NBO_1566g0001	NBO_1566	594	1061	+	hypothetical protein
NBO_1183g0001	NBO_1183	1305	2558	-	hypothetical protein
NBO_1189gi001	NBO_1189	3016	3200	+	translation initiation factor E2B gamma subunit
NBO_1189g0002	NBO_1189	2256	2834	-	hypothetical protein
NBO_1189g0001	NBO_1189	1864	2166	-	thioltransferase
NBO_60g0030	NBO_60	51067	52317	-	hypothetical protein
NBO_60g0016	NBO_60	18811	19461	+	hypothetical protein
NBO_60g0007	NBO_60	5836	8058	-	hypothetical protein
NBO_60g0010	NBO_60	9948	10241	-	synaptobrevin-related protein
NBO_60g0031	NBO_60	52643	52978	-	V-type H+-transporting ATPase subunit E
NBO_60g0017	NBO_60	20731	25143	+	Transcription-associated protein 1
NBO_60g0014	NBO_60	14170	14862	-	Transcription initiation factor TFIID subunit 7
NBO_60g0009	NBO_60	9019	9666	-	Protein phosphatase 1 regulatory subunit 7
NBO_60g0020	NBO_60	28073	28885	-	hypothetical protein
NBO_60g0011	NBO_60	10462	11703	-	Transcription factor IIIB 90 kDa subunit
NBO_60g0005	NBO_60	5235	5498	-	hypothetical protein
NBO_60g0026	NBO_60	48795	48962	-	hypothetical protein
NBO_60g0025	NBO_60	47815	48597	-	hypothetical protein
NBO_60g0002	NBO_60	1102	1632	-	rRNA-processing protein FCF1
NBO_60g0003	NBO_60	1933	2688	-	hypothetical protein
NBO_60g0013	NBO_60	13014	13712	-	Transcription initiation factor TFIID subunit 7
NBO_60g0027	NBO_60	49210	49968	-	histone-binding protein N1/N2
NBO_60g0012	NBO_60	12020	12478	+	hypothetical protein
NBO_60g0024	NBO_60	46220	47311	+	Developmentally-regulated GTP-binding protein 1
NBO_60g0021	NBO_60	40398	41084	-	Nuclear transcription factor Y subunit C-9
NBO_60g0008	NBO_60	8512	8883	+	hypothetical protein
NBO_60g0001	NBO_60	285	956	-	hypothetical protein
NBO_60g0018	NBO_60	25312	26304	+	Polysaccharide deacetylase
NBO_60g0015	NBO_60	15203	18781	+	hypothetical protein
NBO_60g0022	NBO_60	43273	44298	-	Phosphoglycerate kinase
NBO_60g0029	NBO_60	50480	50668	-	hypothetical protein
NBO_60g0019	NBO_60	26716	27495	-	hypothetical protein
NBO_60g0028	NBO_60	50188	50382	-	hypothetical protein
NBO_60g0023	NBO_60	44916	46076	-	Exopolyphosphatase
NBO_60g0032	NBO_60	52988	53233	-	vacuolar ATP synthase subunit E
NBO_60g0004	NBO_60	3974	4813	-	hypothetical protein
NBO_60g0006	NBO_60	5518	5733	-	hypothetical protein
NBO_1110g0001	NBO_1110	25	1035	-	SEC31-like protein invovled in vesicular transport from ER to Golgi
NBO_1110g0002	NBO_1110	1241	1825	-	hypothetical protein
NBO_453g0005	NBO_453	5633	5938	-	Frataxin, mitochondrial
NBO_453g0002	NBO_453	1950	2366	-	Transcription initiation factor TFIID subunit 9B
NBO_453g0006	NBO_453	6101	7288	-	F-box/WD repeat-containing protein 7
NBO_453g0001	NBO_453	357	1721	+	Structural maintenance of chromosomes protein 3
NBO_453g0004	NBO_453	4938	5378	+	Protein kinase C zeta type
NBO_453g0003	NBO_453	2747	3532	+	Serine/threonine-protein kinase MRCK alpha
NBO_340g0001	NBO_340	56	430	-	hypothetical protein
NBO_340g0003	NBO_340	1810	2112	-	hypothetical protein
NBO_340g0002	NBO_340	938	1270	+	hypothetical protein
NBO_1173g0003	NBO_1173	1087	1881	-	hypothetical protein
NBO_1173g0001	NBO_1173	3	317	+	hypothetical protein
NBO_1173g0002	NBO_1173	575	1054	-	hypothetical protein
NBO_1173g0004	NBO_1173	2292	3125	+	hypothetical protein
NBO_623g0004	NBO_623	3585	4124	+	Maternal DNA replication licensing factor mcm3
NBO_623g0001	NBO_623	20	802	+	hypothetical protein
NBO_623g0002	NBO_623	884	2398	-	vesicular transport protein
NBO_623g0003	NBO_623	2460	2846	-	calcineurin beta subunit
NBO_1508g0001	NBO_1508	910	1302	-	hypothetical protein
NBO_917g0003	NBO_917	2246	2614	-	Putative myosin light chain kinase 3
NBO_917g0002	NBO_917	1335	2039	-	hypothetical protein
NBO_917gi001	NBO_917	1	530	-	DNA-directed RNA polymerase II
NBO_917g0004	NBO_917	2932	3876	-	coatomer protein gamma subunit
NBO_917g0001	NBO_917	752	1195	+	Splicing factor 3a, subunit 2
NBO_740g0001	NBO_740	124	756	+	hypothetical protein
NBO_740g0002	NBO_740	1305	1826	-	hypothetical protein
NBO_555g0002	NBO_555	2533	2682	-	hypothetical protein
NBO_555g0005	NBO_555	7461	7742	+	hypothetical protein
NBO_555g0004	NBO_555	6625	7383	+	hypothetical protein
NBO_555g0001	NBO_555	184	1533	+	hypothetical protein
NBO_555g0003	NBO_555	2765	3517	+	hypothetical protein
NBO_433g0001	NBO_433	5901	6095	-	hypothetical protein
NBO_387g0001	NBO_387	22558	22719	-	hypothetical protein
NBO_470g0001	NBO_470	16	345	-	hypothetical protein
NBO_1211g0001	NBO_1211	76	501	+	Protein transport protein SEC23
NBO_466g0001	NBO_466	778	1062	+	hypothetical protein
NBO_466g0003	NBO_466	4532	5656	-	WD repeat-containing protein
NBO_466gi001	NBO_466	1	730	-	pseudouridylate synthase 2
NBO_466g0002	NBO_466	1446	2930	+	hypothetical protein
NBO_466g0004	NBO_466	5948	8149	-	Coatomer subunit beta
NBO_1203g0001	NBO_1203	18	812	+	hypothetical protein
NBO_369g0002	NBO_369	756	1319	+	Mating-type switching protein swi10
NBO_369g0003	NBO_369	2120	2767	-	hypothetical protein
NBO_369g0005	NBO_369	4751	5398	+	Helicase SKI2W
NBO_369g0007	NBO_369	16097	16594	-	hypothetical protein
NBO_369g0001	NBO_369	56	706	-	exosome complex exonuclease rrp4
NBO_369g0006	NBO_369	8006	8860	-	hypothetical protein
NBO_369g0004	NBO_369	3692	4570	+	Helicase SKI2W
NBO_795g0001	NBO_795	1132	1332	+	hypothetical protein
NBO_618g0001	NBO_618	2036	2404	+	hypothetical protein
NBO_221g0001	NBO_221	237	605	-	hypothetical protein
NBO_1520gi001	NBO_1520	1	825	-	hypothetical protein
NBO_714g0001	NBO_714	696	2192	-	Ribosome assembly protein 1
NBO_1169g0001	NBO_1169	32	1915	-	DNA ligase
NBO_1074gi001	NBO_1074	1	489	-	hypothetical protein
NBO_1546gi001	NBO_1546	1	161	-	RAS-related protein RAB5
NBO_1546g0001	NBO_1546	477	1055	+	60S ribosomal protein L4-2
NBO_272g0001	NBO_272	1205	1384	-	hypothetical protein
NBO_1010g0001	NBO_1010	44	1105	+	Pescadillo-like protein
NBO_1010g0002	NBO_1010	1384	2022	+	hypothetical protein
NBO_1136g0001	NBO_1136	168	866	+	hypothetical protein
NBO_1157g0002	NBO_1157	1073	1426	-	sorting nexin grd19 like protein
NBO_1157g0001	NBO_1157	256	864	+	hypothetical protein
NBO_1157g0003	NBO_1157	1616	2152	-	hypothetical protein
NBO_258g0002	NBO_258	1753	2217	-	Lipoprotein spr
NBO_258g0001	NBO_258	724	1110	-	Protein rtn
NBO_1245gi001	NBO_1245	1	508	-	hypothetical protein
NBO_146g0001	NBO_146	281	763	-	Protein AIR2
NBO_146g0003	NBO_146	1841	2725	+	hypothetical protein
NBO_146g0002	NBO_146	1024	1479	-	Serine/threonine-protein phosphatase PP1
NBO_1517g0006	NBO_1517	6254	6601	-	RING finger protein 121
NBO_1517g0004	NBO_1517	3827	4372	-	Rac-like GTP-binding protein ARAC7
NBO_1517g0003	NBO_1517	2589	3749	+	queuine tRNA-ribosyltransferase
NBO_1517g0002	NBO_1517	1963	2406	-	Protein AF-9
NBO_1517g0001	NBO_1517	95	1450	+	E3 ubiquitin-protein ligase mib1
NBO_1517g0005	NBO_1517	5510	6064	+	Leucine zipper domain containing protein
NBO_192g0001	NBO_192	4289	4456	+	hypothetical protein
NBO_628g0002	NBO_628	507	1106	-	Ubiquitin-conjugating enzyme E2 G2
NBO_628g0001	NBO_628	187	345	+	hypothetical protein
NBO_628g0004	NBO_628	3526	3831	-	hypothetical protein
NBO_628g0003	NBO_628	1801	3393	-	hypothetical protein
NBO_1309g0001	NBO_1309	2125	2826	-	hypothetical protein
NBO_140g0001	NBO_140	596	1357	+	Nucleoporin NUP170
NBO_140g0002	NBO_140	1526	2032	-	Diphosphomevalonate decarboxylase
NBO_140g0003	NBO_140	3610	3939	-	hypothetical protein
NBO_701g0001	NBO_701	435	1112	-	ankyrin repeat-containing protein
NBO_436g0003	NBO_436	2639	3397	+	Uridine kinase
NBO_436g0001	NBO_436	148	798	-	hypothetical protein
NBO_436g0002	NBO_436	1072	1776	-	General transcription factor IIH subunit 4
NBO_1325g0001	NBO_1325	534	845	+	General transcription factor IIH subunit 3
NBO_932g0002	NBO_932	1729	2265	-	Guanylate kinase
NBO_932g0001	NBO_932	270	1424	+	Dynamin-2
NBO_368g0002	NBO_368	5934	6359	+	hypothetical protein
NBO_368gi001	NBO_368	6806	7132	+	eukaryotic translation initiation factor 6
NBO_368g0001	NBO_368	4893	5498	-	Pre-mRNA-splicing factor spp42
NBO_368g0003	NBO_368	6517	6723	-	hypothetical protein
NBO_400g0001	NBO_400	1080	1805	-	t-SNARE affecting a late Golgi compartment protein 2
NBO_508g0028	NBO_508	30249	31388	+	Meiotic fizzy-related protein 1
NBO_508g0014	NBO_508	13822	14238	+	hypothetical protein
NBO_508g0023	NBO_508	22661	23677	-	RING finger protein 121
NBO_508g0029	NBO_508	31428	31640	-	DNA-directed RNA polymerases I, II, and III subunit RPABC5
NBO_508g0009	NBO_508	4997	5344	-	hypothetical protein
NBO_508g0024	NBO_508	24319	24612	-	hypothetical protein
NBO_508g0032	NBO_508	33843	34340	-	hypothetical protein
NBO_508g0018	NBO_508	16218	17573	+	E3 ubiquitin-protein ligase mib1
NBO_508g0002	NBO_508	1044	1457	+	hypothetical protein
NBO_508g0015	NBO_508	14395	14847	-	Nuclear transcription factor Y subunit alpha
NBO_508g0022	NBO_508	22179	22472	+	leucine zipper domain containing protein
NBO_508g0004	NBO_508	2216	2494	-	small nuclear ribonucleoprotein Sm D2
NBO_508g0036	NBO_508	42253	46353	+	helicase
NBO_508g0033	NBO_508	34626	36722	+	DNA replication licensing factor mcm5
NBO_508g0025	NBO_508	24681	25049	-	hypothetical protein
NBO_508g0012	NBO_508	9104	10744	-	ATP-binding cassette sub-family B member 7, mitochondrial
NBO_508g0027	NBO_508	27343	29235	+	helicase mot1
NBO_508g0008	NBO_508	4477	4917	+	Calcineurin subunit B
NBO_508g0010	NBO_508	5430	7928	-	M1 family aminopeptidase 1
NBO_508g0019	NBO_508	18094	18537	-	Protein AF-9
NBO_508g0026	NBO_508	25182	25670	-	Hypothetical spore wall protein 8
NBO_508g0001	NBO_508	94	582	-	hypothetical protein
NBO_508g0011	NBO_508	8221	8805	+	60S ribosomal protein L18
NBO_508g0020	NBO_508	18672	19883	+	queuine tRNA-ribosyltransferase
NBO_508g0034	NBO_508	37003	37629	+	Transcription initiation factor IIE subunit beta
NBO_508g0007	NBO_508	4161	4388	-	hypothetical protein
NBO_508g0017	NBO_508	15486	16100	-	hypothetical protein
NBO_508g0016	NBO_508	14966	15442	+	Myosin regulatory light polypeptide 9
NBO_508g0006	NBO_508	2955	4109	-	hypothetical protein
NBO_508g0021	NBO_508	19961	20506	-	Rac-like GTP-binding protein ARAC7
NBO_508g0031	NBO_508	33287	33709	+	Peptidyl-prolyl cis-trans isomerase NIMA-interacting 1
NBO_508g0005	NBO_508	2503	2853	-	DNA-directed RNA polymerase III subunit RPC10
NBO_508g0013	NBO_508	11326	13194	-	ATP-binding cassette sub-family B member 7, mitochondrial
NBO_508g0030	NBO_508	31989	33074	+	hypothetical protein
NBO_508g0035	NBO_508	37885	41961	-	WD repeat-containing protein
NBO_508g0003	NBO_508	1642	2166	+	Protein transport protein SFT2
NBO_817g0001	NBO_817	392	1324	-	DNA mismatch repair protein pms1
NBO_799g0001	NBO_799	208	528	+	hypothetical protein
NBO_668g0003	NBO_668	1861	2862	+	DNA repair protein RAD51 A
NBO_668g0001	NBO_668	338	988	-	CDP-diacylglycerol-glycerol-3-phosphate 3-phosphatidyltransferase, mitochondrial
NBO_668g0002	NBO_668	1006	1563	-	CDP-diacylglycerol-glycerol-3-phosphate 3-phosphatidyltransferase, mitochondrial
NBO_35g0001	NBO_35	38613	38762	-	hypothetical protein
NBO_35g0003	NBO_35	106089	106277	+	T-complex protein 1 subunit beta
NBO_35g0004	NBO_35	106379	106915	+	T-complex protein 1 subunit beta
NBO_35g0002	NBO_35	43834	44271	+	hypothetical protein
NBO_1062g0001	NBO_1062	1074	1610	-	hypothetical protein
NBO_199g0001	NBO_199	153	368	+	hypothetical protein
NBO_199g0002	NBO_199	440	982	-	60S ribosomal protein L18a
NBO_1345gi001	NBO_1345	483	1247	-	enolase
NBO_610g0003	NBO_610	2061	3317	+	Histone deacetylase 1
NBO_610g0004	NBO_610	3494	4639	-	Protein pelota
NBO_610g0002	NBO_610	1580	1876	+	hypothetical protein
NBO_610g0001	NBO_610	521	1261	+	tRNA adenilyl transferase
NBO_50g0002	NBO_50	34980	36068	+	tRNA pseudouridine synthase 1
NBO_50g0003	NBO_50	36091	37053	-	geranylgeranyl transferase type-2 subunit beta
NBO_50g0004	NBO_50	37230	38243	-	Coatomer subunit beta
NBO_50g0001	NBO_50	34648	34932	-	hypothetical protein
NBO_38g0007	NBO_38	22895	24184	+	M1 family aminopeptidase 1
NBO_38g0014	NBO_38	31288	31482	-	hypothetical protein
NBO_38g0004	NBO_38	18510	19667	-	hypothetical protein
NBO_38g0027	NBO_38	66667	67089	-	hypothetical protein
NBO_38g0021	NBO_38	53906	54127	-	hypothetical protein
NBO_38g0008	NBO_38	24509	25651	+	Protein SKT5
NBO_38g0012	NBO_38	29704	30450	+	hypothetical protein
NBO_38g0025	NBO_38	60422	62005	-	eukaryotic translation initiation factor 2C 2
NBO_38g0031	NBO_38	83114	83632	-	Adenylate kinase
NBO_38g0003	NBO_38	8782	9756	+	hypothetical protein
NBO_38gi002	NBO_38	58681	59184	-	N6 adenine specific dna methylase
NBO_38g0030	NBO_38	81103	82704	+	hypothetical protein
NBO_38g0001	NBO_38	2785	3348	-	hypothetical protein
NBO_38g0022	NBO_38	55378	55860	-	hypothetical protein
NBO_38g0032	NBO_38	83806	84378	+	hypothetical protein
NBO_38g0005	NBO_38	19698	20522	-	hypothetical protein
NBO_38g0011	NBO_38	26421	27110	+	hypothetical protein
NBO_38g0028	NBO_38	77907	79406	-	histidyl-tRNA synthetase
NBO_38g0024	NBO_38	56910	57179	+	hypothetical protein
NBO_38gi003	NBO_38	64169	64666	-	hypothetical protein
NBO_38g0033	NBO_38	84489	84647	+	hypothetical protein
NBO_38g0002	NBO_38	6797	8260	+	hypothetical protein
NBO_38g0019	NBO_38	51806	52087	+	tRNA-intron endonuclease
NBO_38g0009	NBO_38	25809	26192	-	hypothetical protein
NBO_38g0026	NBO_38	64825	66510	+	transcription elongation factor spt5
NBO_38g0017	NBO_38	49612	50217	+	hypothetical protein
NBO_38g0010	NBO_38	26214	26417	+	hypothetical protein
NBO_38g0013	NBO_38	30625	31074	-	Histone H3-like protein
NBO_38g0018	NBO_38	50395	51564	+	DNA primase large subunit
NBO_38g0034	NBO_38	84664	84948	-	Protein kinase domain containing protein
NBO_38g0029	NBO_38	79759	81096	+	hypothetical protein
NBO_38g0020	NBO_38	52837	53043	+	hypothetical protein
NBO_38g0015	NBO_38	32009	32173	-	hypothetical protein
NBO_38g0006	NBO_38	21756	22823	+	M1 family aminopeptidase 1
NBO_38g0023	NBO_38	56122	56580	+	hypothetical protein
NBO_38g0016	NBO_38	45634	45798	-	hypothetical protein
NBO_1075g0001	NBO_1075	9	728	-	hypothetical protein
NBO_250g0001	NBO_250	992	1378	+	Soluble cytochrome b562
NBO_418g0010	NBO_418	14116	14907	+	GPN-loop GTPase 2
NBO_418g0007	NBO_418	9985	10527	+	hypothetical protein
NBO_418g0003	NBO_418	2427	4307	-	Protein with DEXDc plus ring plus HELICc
NBO_418g0002	NBO_418	1973	2392	+	50S ribosomal protein L24P
NBO_418g0008	NBO_418	10821	11381	-	High mobility group protein 20A
NBO_418g0006	NBO_418	8170	8577	-	Histone H2B
NBO_418g0005	NBO_418	7321	7974	+	Ubiquitin system component Cue
NBO_418g0004	NBO_418	4934	6427	+	tRNA (cytosine-5-)-methyltransferase NCL1
NBO_418g0001	NBO_418	675	1802	-	ornithine decarboxylase
NBO_418g0009	NBO_418	11793	12341	+	hypothetical protein
NBO_418gi001	NBO_418	12665	13606	-	hypothetical protein
NBO_1256g0001	NBO_1256	56	925	-	hypothetical protein
NBO_110g0001	NBO_110	15	677	-	hypothetical protein
NBO_1152gi001	NBO_1152	1	677	-	prolyl tRNA synthetase
NBO_633g0003	NBO_633	1462	2052	-	DNA mismatch repair protein msh-2
NBO_633g0002	NBO_633	1258	1461	-	hypothetical protein
NBO_633g0001	NBO_633	435	1175	-	DNA mismatch repair protein mutS
NBO_57g0002	NBO_57	5673	7028	+	hypothetical protein
NBO_57g0007	NBO_57	42889	43260	-	hypothetical protein
NBO_57g0004	NBO_57	40368	40610	+	hypothetical protein
NBO_57g0001	NBO_57	4521	4868	-	hypothetical protein
NBO_57g0005	NBO_57	41166	41570	+	hypothetical protein
NBO_57g0006	NBO_57	42320	42856	-	hypothetical protein
NBO_57g0003	NBO_57	22316	22666	-	hypothetical protein
NBO_57g0008	NBO_57	43552	43893	-	hypothetical protein
NBO_322g0001	NBO_322	1052	1231	+	hypothetical protein
NBO_322g0002	NBO_322	2634	3320	+	hypothetical protein
NBO_1395g0001	NBO_1395	827	1417	+	DNA repair protein RAD51
NBO_1395gi002	NBO_1395	3253	4278	-	DNA replication licensing factor MCM4
NBO_1395gi001	NBO_1395	2053	2826	+	hypothetical protein
NBO_1395g0002	NBO_1395	1435	1827	+	DNA repair protein RAD51
NBO_364g0020	NBO_364	49354	50268	-	hypothetical protein
NBO_364g0016	NBO_364	40909	42018	+	hypothetical protein
NBO_364g0010	NBO_364	28468	29313	-	hypothetical protein
NBO_364g0003	NBO_364	9957	11432	+	hypothetical protein
NBO_364g0017	NBO_364	43192	44895	-	Laminin subunit alpha-2
NBO_364g0009	NBO_364	26620	27693	+	Hypothetical spore wall protein 14
NBO_364g0002	NBO_364	7768	8667	-	hypothetical protein
NBO_364g0012	NBO_364	34307	35757	-	hypothetical protein
NBO_364g0019	NBO_364	46604	49153	+	hypothetical protein
NBO_364g0014	NBO_364	39128	39523	-	hypothetical protein
NBO_364g0011	NBO_364	32452	33291	-	hypothetical protein
NBO_364g0004	NBO_364	11933	12316	+	hypothetical protein
NBO_364g0013	NBO_364	38138	38806	-	cAMP-independent regulatory protein pac2
NBO_364g0006	NBO_364	14868	15032	+	replication factor C 37kDa subunit
NBO_364g0007	NBO_364	19626	19787	-	hypothetical protein
NBO_364g0008	NBO_364	19910	20443	-	hypothetical protein
NBO_364g0001	NBO_364	7290	7628	-	hypothetical protein
NBO_364g0021	NBO_364	51219	51842	+	hypothetical protein
NBO_364g0005	NBO_364	14480	14644	-	hypothetical protein
NBO_364g0015	NBO_364	39787	40371	-	hypothetical protein
NBO_364g0018	NBO_364	45644	45997	-	hypothetical protein
NBO_128g0001	NBO_128	119	1182	-	hypothetical protein
NBO_128g0002	NBO_128	3092	4180	+	hypothetical protein
NBO_371g0007	NBO_371	11960	12802	+	hypothetical protein
NBO_371g0004	NBO_371	4849	6291	-	hypothetical protein
NBO_371g0001	NBO_371	47	460	+	Deoxyuridine 5'-triphosphate nucleotidohydrolase
NBO_371g0003	NBO_371	3559	3933	-	hypothetical protein
NBO_371g0006	NBO_371	10423	10950	-	hypothetical protein
NBO_371g0008	NBO_371	12884	13136	+	transitional endoplasmic reticulum atpase
NBO_371g0002	NBO_371	472	1422	-	Tyrosyl-tRNA synthetase
NBO_371g0005	NBO_371	8484	9215	-	hypothetical protein
NBO_147g0001	NBO_147	16	618	+	hypothetical protein
NBO_427g0004	NBO_427	7717	8538	-	hypothetical protein
NBO_427g0007	NBO_427	11523	12047	-	Eukaryotic translation initiation factor 2 subunit gamma
NBO_427g0003	NBO_427	7251	7559	+	hypothetical protein
NBO_427g0001	NBO_427	145	309	-	hypothetical protein
NBO_427g0006	NBO_427	9913	11378	-	Eukaryotic translation initiation factor 2 subunit gamma
NBO_427g0008	NBO_427	12965	13213	-	hypothetical protein
NBO_427g0005	NBO_427	9213	9722	-	hypothetical protein
NBO_427g0002	NBO_427	412	4650	-	Midasin
NBO_89g0006	NBO_89	6863	7498	-	hypothetical protein
NBO_89g0002	NBO_89	987	1142	-	hypothetical protein
NBO_89g0003	NBO_89	1225	1632	+	Transcription initiation factor TFIID subunit 11
NBO_89g0007	NBO_89	7682	8083	-	Homeobox protein HD-11
NBO_89g0004	NBO_89	4888	5337	-	hypothetical protein
NBO_89g0001	NBO_89	196	990	+	glutamyl-tRNA synthetase, cytoplasmic
NBO_89g0005	NBO_89	6298	6687	-	Thioredoxin-like protein 4A
NBO_89gi001	NBO_89	2500	4362	-	13S condensin subunit
NBO_96g0001	NBO_96	61	537	-	palmitoyltransferase
NBO_96g0002	NBO_96	2232	3224	+	hypothetical protein
NBO_1468g0001	NBO_1468	2055	2837	+	hypothetical protein
NBO_844g0001	NBO_844	71	694	+	hypothetical protein
NBO_1440g0001	NBO_1440	504	944	+	60S ribosomal protein L23
NBO_1288g0001	NBO_1288	200	775	+	Thymidine kinase
NBO_1288g0002	NBO_1288	964	1488	-	60S ribosomal protein L11
NBO_1288g0004	NBO_1288	4532	4834	-	hypothetical protein
NBO_1288g0005	NBO_1288	4910	5308	+	hypothetical protein
NBO_1288g0003	NBO_1288	2247	3470	-	hypothetical protein
NBO_1174gi001	NBO_1174	2555	2929	-	frataxin
NBO_1174g0002	NBO_1174	945	1922	-	Muscle M-line assembly protein unc-89
NBO_1174g0001	NBO_1174	189	923	+	hypothetical protein
NBO_719g0001	NBO_719	15	1007	-	Alpha/beta hydrolase fold-1
NBO_1035g0001	NBO_1035	469	807	-	GCN1-like translational activator
NBO_511g0001	NBO_511	1095	1256	+	hypothetical protein
NBO_511g0003	NBO_511	2830	3888	-	hypothetical protein
NBO_511g0002	NBO_511	1339	2493	-	3-ketoacyl-CoA thiolase B, peroxisomal
NBO_1021g0002	NBO_1021	876	1295	-	60S ribosomal protein L32
NBO_1021g0001	NBO_1021	438	746	+	hypothetical protein
NBO_514g0005	NBO_514	7378	7668	-	Homeobox protein HD-6
NBO_514g0011	NBO_514	13341	13967	-	myosin heavy chain
NBO_514g0001	NBO_514	148	972	+	T complex protein 1 theta subunit
NBO_514g0002	NBO_514	1407	2366	-	hypothetical protein
NBO_514g0010	NBO_514	13127	13312	-	hypothetical protein
NBO_514g0009	NBO_514	12613	12888	-	hypothetical protein
NBO_514g0008	NBO_514	11543	12334	+	60S acidic ribosomal protein P0
NBO_514g0007	NBO_514	10459	11355	-	hypothetical protein
NBO_514g0003	NBO_514	5054	5218	-	hypothetical protein
NBO_514g0006	NBO_514	8815	10215	+	Signal recognition particle 54 kDa protein
NBO_514g0004	NBO_514	5318	5650	-	hypothetical protein
NBO_23g0002	NBO_23	2761	3354	+	actin family protein
NBO_23g0004	NBO_23	4689	5159	-	hypothetical protein
NBO_23g0005	NBO_23	5717	6280	-	hypothetical protein
NBO_23g0003	NBO_23	3401	4372	+	actin family protein
NBO_23g0001	NBO_23	1391	2326	+	hypothetical protein
NBO_23g0006	NBO_23	6328	6741	+	hypothetical protein
NBO_920gi001	NBO_920	2147	3355	+	peptide chain release factor subunit 1
NBO_920g0001	NBO_920	1012	1959	+	Myosin heavy chain kinase B
NBO_151g0001	NBO_151	1602	2069	-	Glucose-1-phosphate thymidylyltransferase 2
NBO_61gi002	NBO_61	56087	58438	+	ATPase
NBO_61g0004	NBO_61	10320	10760	-	Putative primase
NBO_61g0001	NBO_61	509	1072	-	cyclin K
NBO_61g0011	NBO_61	54010	55860	-	hypothetical protein
NBO_61g0003	NBO_61	7318	7614	-	hypothetical protein
NBO_61g0012	NBO_61	58598	59785	+	F-box/WD repeat-containing protein 7
NBO_61gi001	NBO_61	1415	3793	+	chromosome segregation protein
NBO_61g0010	NBO_61	47977	53870	+	Tricalbin-2
NBO_61g0009	NBO_61	46801	47742	-	choline/ethanolamine kinase
NBO_61g0013	NBO_61	59976	60281	+	Frataxin, mitochondrial
NBO_61g0006	NBO_61	13976	14356	-	hypothetical protein
NBO_61g0014	NBO_61	60571	63159	-	Serine/threonine-protein kinase MRCK beta
NBO_61g0008	NBO_61	35358	36032	-	hypothetical protein
NBO_61g0002	NBO_61	5919	6272	+	hypothetical protein
NBO_61g0007	NBO_61	27894	28634	-	hypothetical protein
NBO_61g0005	NBO_61	13150	13455	+	hypothetical protein
NBO_853g0001	NBO_853	373	744	-	hypothetical protein
NBO_430g0001	NBO_430	1	324	+	Phosphonoacetaldehyde hydrolase
NBO_643g0001	NBO_643	2591	2767	+	hypothetical protein
NBO_220g0006	NBO_220	5735	6022	+	hypothetical protein
NBO_220g0005	NBO_220	5463	5729	+	hypothetical protein
NBO_220g0003	NBO_220	3834	4211	+	Asparaginyl-tRNA synthetase, cytoplasmic
NBO_220g0004	NBO_220	4363	5253	+	hypothetical protein
NBO_220g0001	NBO_220	1022	2167	+	CDP-diacylglycerol--serine O-phosphatidyltransferase
NBO_220g0002	NBO_220	2860	3804	+	Asparaginyl-tRNA synthetase, cytoplasmic
NBO_1135g0002	NBO_1135	1408	2139	+	Tubby-related protein 3
NBO_1135g0001	NBO_1135	5	748	+	hypothetical protein
NBO_1135g0003	NBO_1135	2298	3164	+	hypothetical protein
NBO_361g0004	NBO_361	3493	3708	+	hypothetical protein
NBO_361g0001	NBO_361	87	773	-	Putative NADP-dependent oxidoreductase yncB
NBO_361g0003	NBO_361	2978	3496	+	acetyltransferase
NBO_361g0005	NBO_361	4133	4504	-	Periplasmic dipeptide transport protein
NBO_361g0002	NBO_361	1068	2204	-	hypothetical protein
NBO_1012gi001	NBO_1012	1392	2628	+	hypothetical protein
NBO_1012g0001	NBO_1012	40	585	+	Exonuclease 1
NBO_622g0002	NBO_622	3057	3788	+	hypothetical protein
NBO_622g0001	NBO_622	936	1673	+	hypothetical protein
NBO_1320g0001	NBO_1320	876	2162	-	Hexokinase-2
NBO_302gi001	NBO_302	2305	2951	+	protein transport protein SEC23 like protein
NBO_302g0001	NBO_302	1213	1434	+	hypothetical protein
NBO_1575g0001	NBO_1575	11	586	+	Signal recognition particle 54 kDa protein
NBO_699g0001	NBO_699	106	516	+	hypothetical protein
NBO_390g0002	NBO_390	881	1903	+	hypothetical protein
NBO_390g0001	NBO_390	72	389	+	hypothetical protein
NBO_381gi001	NBO_381	7540	8248	+	cytosol aminopeptidase
NBO_381g0002	NBO_381	3694	5691	+	Glycyl-tRNA synthetase
NBO_381g0004	NBO_381	7072	7266	+	hypothetical protein
NBO_381g0001	NBO_381	80	2239	-	Ras GTPase-activating-like protein IQGAP3
NBO_381g0003	NBO_381	5732	6685	+	hypothetical protein
NBO_46g0001	NBO_46	1323	1511	-	hypothetical protein
NBO_46g0008	NBO_46	8669	9892	-	A-factor-processing enzyme
NBO_46g0010	NBO_46	11086	11256	+	hypothetical protein
NBO_46g0007	NBO_46	8287	8550	+	hypothetical protein
NBO_46g0009	NBO_46	10113	10919	-	tRNA-specific adenosine deaminase-like protein 3
NBO_46g0006	NBO_46	6699	7637	-	tRNA-dihydrouridine synthase A
NBO_46g0002	NBO_46	1691	2326	+	hypothetical protein
NBO_46g0012	NBO_46	16390	17778	+	hypothetical protein
NBO_46g0005	NBO_46	5437	6162	+	hypothetical protein
NBO_46g0011	NBO_46	11381	12193	-	hypothetical protein
NBO_46g0004	NBO_46	4869	5279	+	hypothetical protein
NBO_46g0003	NBO_46	3128	4450	-	Tubulin alpha chain
NBO_1246g0001	NBO_1246	153	836	+	Serine/threonine-protein phosphatase PP2A catalytic subunit
NBO_1246g0002	NBO_1246	955	1374	-	vacuolar protein sorting-associated protein
NBO_721g0001	NBO_721	359	1126	+	hypothetical protein
NBO_659g0002	NBO_659	2364	2663	-	hypothetical protein
NBO_659g0001	NBO_659	59	877	-	hypothetical protein
NBO_608g0002	NBO_608	3659	4777	-	hypothetical protein
NBO_608g0001	NBO_608	1782	2177	-	hypothetical protein
NBO_203g0001	NBO_203	260	598	-	hypothetical protein
NBO_218g0004	NBO_218	9249	10160	-	hypothetical protein
NBO_218g0003	NBO_218	7570	9093	+	hypothetical protein
NBO_218g0006	NBO_218	14577	16124	+	hypothetical protein
NBO_218g0001	NBO_218	469	1194	+	Proteasome subunit alpha type-3
NBO_218g0005	NBO_218	11685	12419	-	hypothetical protein
NBO_218g0002	NBO_218	2334	3815	+	hypothetical protein
NBO_218gi001	NBO_218	1	396	-	hypothetical protein
NBO_1438g0001	NBO_1438	771	1721	+	hypothetical protein
NBO_1438g0002	NBO_1438	4477	4884	-	oxidoreductase
NBO_910gi001	NBO_910	1	682	-	mitochondrial translocase
NBO_1336g0001	NBO_1336	250	1047	+	hypothetical protein
NBO_114g0004	NBO_114	4257	5378	+	Zinc phosphodiesterase ELAC protein 2
NBO_114g0001	NBO_114	65	931	+	Centromere/microtubule-binding protein CBF5
NBO_114g0003	NBO_114	2479	2886	-	hypothetical protein
NBO_114g0002	NBO_114	1245	2351	-	hypothetical protein
NBO_1351g0001	NBO_1351	48	1178	+	hypothetical protein
NBO_1351g0002	NBO_1351	1647	2102	+	hypothetical protein
NBO_162g0002	NBO_162	889	1470	-	hypothetical protein
NBO_162g0001	NBO_162	1	501	+	hypothetical protein
NBO_162g0003	NBO_162	1442	1753	-	hypothetical protein
NBO_1565g0001	NBO_1565	7	564	+	Diphthamide biosynthesis protein 1
NBO_1565g0002	NBO_1565	938	2275	-	hypothetical protein
NBO_739g0001	NBO_739	345	1034	+	hypothetical protein
NBO_1144g0001	NBO_1144	86	541	+	hypothetical protein
NBO_602gi001	NBO_602	2851	4173	-	serine palmitoyltransferase subunit 1
NBO_602g0001	NBO_602	88	594	+	hypothetical protein
NBO_602g0002	NBO_602	1007	1867	+	High affinity cAMP-specific and IBMX-insensitive 3',5'-cyclic phosphodiesterase 8A
NBO_499g0001	NBO_499	291	1523	+	RMD5-like protein
NBO_499gi001	NBO_499	2132	3677	+	hypothetical protein
NBO_499g0002	NBO_499	1647	1931	-	SKP1 component
NBO_444g0012	NBO_444	21154	21834	+	hypothetical protein
NBO_444g0016	NBO_444	26158	26382	+	hypothetical protein
NBO_444g0006	NBO_444	13605	14657	+	hypothetical protein
NBO_444g0003	NBO_444	2169	2960	-	hypothetical protein
NBO_444g0014	NBO_444	22779	23330	+	RNA polymerase II subunit A C-terminal domain phosphatase ssu72
NBO_444g0009	NBO_444	18000	18305	-	hypothetical protein
NBO_444g0002	NBO_444	1610	1924	+	hypothetical protein
NBO_444g0008	NBO_444	16369	17862	-	Cysteinyl-tRNA synthetase, cytoplasmic
NBO_444g0015	NBO_444	23672	25819	+	Putative E3 ubiquitin-protein ligase
NBO_444g0004	NBO_444	6827	8434	+	hypothetical protein
NBO_444g0013	NBO_444	21835	22593	+	Glutathione synthetase
NBO_444g0001	NBO_444	103	744	+	hypothetical protein
NBO_444g0010	NBO_444	18787	20196	-	beta-adaptin
NBO_444g0011	NBO_444	20913	21098	-	hypothetical protein
NBO_444g0005	NBO_444	9409	9639	+	hypothetical protein
NBO_444g0007	NBO_444	14718	16052	-	hypothetical protein
NBO_1034g0001	NBO_1034	52	1452	+	hypothetical protein
NBO_458g0009	NBO_458	10162	11097	-	Splicing factor 3B subunit 1
NBO_458g0002	NBO_458	1609	2502	-	hypothetical protein
NBO_458g0005	NBO_458	4885	5352	-	hypothetical protein
NBO_458g0001	NBO_458	591	1529	+	Cyclin-dependent kinase C-2
NBO_458g0006	NBO_458	5609	6550	+	U3 small nucleolar RNA-associated protein 14
NBO_458g0008	NBO_458	9127	10059	+	hypothetical protein
NBO_458g0007	NBO_458	7927	8109	+	hypothetical protein
NBO_458g0004	NBO_458	3317	3814	-	Translation initiation factor 2 subunit alpha
NBO_458g0003	NBO_458	2754	3065	-	H/ACA ribonucleoprotein complex subunit 2
NBO_1089g0001	NBO_1089	16	606	-	hypothetical protein
NBO_750g0001	NBO_750	767	1336	-	DNA-repair protein
NBO_750g0002	NBO_750	1389	1580	-	hypothetical protein
NBO_549g0006	NBO_549	5717	6703	+	DNA polymerase epsilon catalytic subunit A
NBO_549g0005	NBO_549	4954	5565	-	Casein kinase II subunit beta
NBO_549g0003	NBO_549	3900	4589	+	Ubiquitin fusion degradation protein 1
NBO_549g0007	NBO_549	6757	11013	+	DNA polymerase epsilon catalytic subunit A
NBO_549g0004	NBO_549	4616	4873	-	target SNARE coiled-coil region
NBO_549g0001	NBO_549	1040	1840	-	hypothetical protein
NBO_549g0002	NBO_549	3222	3791	-	DNA-repair protein
NBO_452g0005	NBO_452	5877	6089	+	DNA-directed RNA polymerases I, II, and III subunit RPABC5
NBO_452g0003	NBO_452	3867	4289	-	Peptidyl-prolyl cis-trans isomerase NIMA-interacting 1
NBO_452g0001	NBO_452	128	658	-	transcription initiation factor TFIIE beta subunit
NBO_452g0006	NBO_452	6129	7214	-	APC/C activator protein CDH1
NBO_452g0002	NBO_452	3212	3709	+	hypothetical protein
NBO_452g0004	NBO_452	4463	5560	-	hypothetical protein
NBO_336g0001	NBO_336	632	1036	+	Cell division protein ftsW
NBO_1358g0001	NBO_1358	999	1364	+	hypothetical protein
NBO_1358g0002	NBO_1358	1540	2490	-	Mitosis inhibitor protein kinase wee1
NBO_1358g0003	NBO_1358	2713	3864	-	hypothetical protein
NBO_397g0001	NBO_397	4327	4476	-	hypothetical protein
NBO_367g0008	NBO_367	11298	13097	-	GPI ethanolamine phosphate transferase 2
NBO_367g0006	NBO_367	9552	9860	+	hypothetical protein
NBO_367g0001	NBO_367	573	887	-	hypothetical protein
NBO_367g0005	NBO_367	8224	9390	-	protein farnesyl transferase alpha subunit
NBO_367g0004	NBO_367	7666	8019	+	hypothetical protein
NBO_367g0002	NBO_367	5552	6211	-	hypothetical protein
NBO_367g0007	NBO_367	10526	10939	+	Ubiquitin
NBO_367g0003	NBO_367	6440	7342	-	hypothetical protein
NBO_675g0001	NBO_675	988	1404	+	hypothetical protein
NBO_76g0012	NBO_76	21079	21693	+	hypothetical protein
NBO_76g0025	NBO_76	66986	67150	+	Orn/DAP/Arg decarboxylase 2
NBO_76g0022	NBO_76	38506	39552	+	hypothetical protein
NBO_76g0001	NBO_76	69	1781	+	hypothetical protein
NBO_76g0017	NBO_76	28521	29168	-	Small COPII coat GTPase SAR1
NBO_76g0009	NBO_76	11471	12007	-	hypothetical protein
NBO_76g0018	NBO_76	29473	29934	-	hypothetical protein
NBO_76g0023	NBO_76	42573	42983	+	hypothetical protein
NBO_76g0003	NBO_76	2692	4338	+	hypothetical protein
NBO_76g0010	NBO_76	15711	16616	-	hypothetical protein
NBO_76g0004	NBO_76	4505	7213	-	U3 small nucleolar RNA-associated protein 13
NBO_76gi003	NBO_76	63036	63806	+	actin-like 53kDa protein
NBO_76g0007	NBO_76	8963	9595	-	hypothetical protein
NBO_76g0020	NBO_76	34413	36503	-	Lysophospholipase NTE1
NBO_76g0013	NBO_76	23464	23820	+	hypothetical protein
NBO_76g0016	NBO_76	28092	28349	-	hypothetical protein
NBO_76g0026	NBO_76	67334	67639	+	hypothetical protein
NBO_76g0024	NBO_76	51074	52708	+	hypothetical protein
NBO_76g0005	NBO_76	7381	8088	-	40S ribosomal protein S3aE
NBO_76g0006	NBO_76	8358	8795	-	hypothetical protein
NBO_76g0019	NBO_76	32178	32678	+	Sister chromatid cohesion 1 protein 3
NBO_76g0002	NBO_76	1937	2581	-	Proteasome subunit beta type-4
NBO_76g0015	NBO_76	25339	27804	-	Kinesin-like protein KIF21B
NBO_76g0027	NBO_76	69664	70653	-	hypothetical protein
NBO_76g0021	NBO_76	37657	38073	-	hypothetical protein
NBO_76g0011	NBO_76	18346	18957	-	hypothetical protein
NBO_76gi004	NBO_76	64068	65240	-	threonyl-tRNA synthetase
NBO_76g0014	NBO_76	24019	24750	-	hypothetical protein
NBO_76g0008	NBO_76	10626	11357	+	hypothetical protein
NBO_311g0001	NBO_311	984	1292	+	hypothetical protein
NBO_1267g0003	NBO_1267	1901	2947	+	hypothetical protein
NBO_1267g0002	NBO_1267	1179	1670	-	hypothetical protein
NBO_1267g0004	NBO_1267	3194	3730	+	GTP-binding protein Rab-3D
NBO_1267g0001	NBO_1267	11	766	+	Exosome complex exonuclease RRP40
NBO_19g0006	NBO_19	24791	25612	-	hypothetical protein
NBO_19g0024	NBO_19	148040	148369	+	60S ribosomal protein L22
NBO_19g0019	NBO_19	136683	137435	+	Structural maintenance of chromosomes protein 1
NBO_19g0012	NBO_19	125856	128174	-	DNA topoisomerase 3-alpha
NBO_19g0023	NBO_19	147186	147779	-	6-phosphogluconolactonase 4
NBO_19g0010	NBO_19	123867	124736	-	hypothetical protein
NBO_19g0021	NBO_19	145318	146043	+	Eukaryotic translation initiation factor 6
NBO_19g0005	NBO_19	19491	20591	+	hypothetical protein
NBO_19g0017	NBO_19	132915	134192	+	Structural maintenance of chromosomes protein 1
NBO_19g0018	NBO_19	134384	134989	+	Chromosome segregation protein
NBO_19g0022	NBO_19	146322	146915	-	Putative vesicle transport V-SNARE protein
NBO_19g0008	NBO_19	104385	105035	-	hypothetical protein
NBO_19g0026	NBO_19	149811	150572	+	U3 small nucleolar ribonucleoprotein protein imp4
NBO_19g0003	NBO_19	17830	17982	+	hypothetical protein
NBO_19g0001	NBO_19	12899	13384	+	hypothetical protein
NBO_19g0020	NBO_19	137645	143762	-	Pre-mRNA-splicing factor spp42
NBO_19g0013	NBO_19	128280	128429	+	hypothetical protein
NBO_19g0016	NBO_19	132077	132862	+	Structural maintenance of chromosomes protein 1
NBO_19g0002	NBO_19	16276	16758	+	hypothetical protein
NBO_19g0011	NBO_19	125135	125788	+	hypothetical protein
NBO_19g0015	NBO_19	129134	131566	-	ATP-dependent RNA helicase DOB1
NBO_19g0009	NBO_19	105430	106482	-	hypothetical protein
NBO_19g0007	NBO_19	102076	103248	-	hypothetical protein
NBO_19g0014	NBO_19	128480	129034	+	hypothetical protein
NBO_19g0025	NBO_19	148600	149661	+	hypothetical protein
NBO_19g0004	NBO_19	18169	18387	+	hypothetical protein
NBO_926g0004	NBO_926	3085	3582	-	Serine palmitoyltransferase 2
NBO_926g0002	NBO_926	1454	1834	-	hypothetical protein
NBO_926g0001	NBO_926	1212	1451	+	hypothetical protein
NBO_926g0003	NBO_926	1917	3059	-	guanine nucleotide-binding protein beta subunit 2
NBO_704g0002	NBO_704	1856	2212	+	hypothetical protein
NBO_704g0001	NBO_704	217	450	+	hypothetical protein
NBO_1113gi001	NBO_1113	496	987	-	proteasome beta-type component
NBO_975g0001	NBO_975	210	581	+	hypothetical protein
NBO_975g0002	NBO_975	743	1522	-	Protein phosphatase 1 regulatory subunit 7
NBO_975g0003	NBO_975	2122	3351	-	Transcription factor IIIB 90 kDa subunit
NBO_975gi001	NBO_975	1607	1900	-	synaptobrevin-related protein
NBO_1334g0001	NBO_1334	769	1908	-	WD repeat-containing protein
NBO_1057g0002	NBO_1057	1591	2016	+	Histone H3-like protein
NBO_1057g0001	NBO_1057	250	1086	+	T-complex protein 1 subunit beta
NBO_248g0001	NBO_248	79	522	+	hypothetical protein
NBO_778gi001	NBO_778	197	1150	+	hypothetical protein
NBO_480g0001	NBO_480	7298	8347	+	hypothetical protein
NBO_1272gi001	NBO_1272	143	2545	+	hypothetical protein
NBO_495g0002	NBO_495	24795	25931	-	hypothetical protein
NBO_495g0001	NBO_495	22427	22864	-	hypothetical protein
NBO_495g0004	NBO_495	29914	30819	-	hypothetical protein
NBO_447g0003	NBO_447	4023	4391	-	Protein of unknown function GLTT
NBO_447g0004	NBO_447	8798	9082	-	hypothetical protein
NBO_447g0002	NBO_447	835	2073	-	Meiosis-specific protein HOP1
NBO_447g0001	NBO_447	67	576	+	DNA-directed RNA polymerases I, II, and III subunit RPABC1
NBO_380g0004	NBO_380	3890	4213	-	hypothetical protein
NBO_380gi001	NBO_380	2581	3381	-	hypothetical protein
NBO_380g0002	NBO_380	837	2060	-	A-factor-processing enzyme
NBO_380g0001	NBO_380	451	714	+	hypothetical protein
NBO_380g0003	NBO_380	3688	3846	-	hypothetical protein
NBO_294g0001	NBO_294	959	1906	-	Multidrug resistance protein mexB
NBO_1240g0001	NBO_1240	443	904	-	hypothetical protein
NBO_1105g0001	NBO_1105	509	1291	-	Calcium-binding EF-hand
NBO_572g0002	NBO_572	2815	3945	-	hypothetical protein
NBO_572g0001	NBO_572	2230	2778	+	DNA replication licensing factor mcm4
NBO_354g0002	NBO_354	5174	6583	+	hypothetical protein
NBO_354g0001	NBO_354	3196	4470	+	hypothetical protein
NBO_1530gi001	NBO_1530	615	1205	+	tryptophanyl tRNA synthetase
NBO_51g0001	NBO_51	68339	68698	+	hypothetical protein
NBO_51g0002	NBO_51	95381	96322	-	hypothetical protein
NBO_1537g0001	NBO_1537	3007	3963	+	hypothetical protein
NBO_488g0004	NBO_488	3863	4150	-	hypothetical protein
NBO_488g0002	NBO_488	2659	2982	-	Arginine/ornithine antiporter
NBO_488g0005	NBO_488	4278	4532	+	hypothetical protein
NBO_488g0001	NBO_488	572	1786	-	Arginine deiminase 2
NBO_488g0003	NBO_488	3643	3843	-	hypothetical protein
NBO_488g0006	NBO_488	4611	5935	-	Chaperone protein fimC
NBO_583g0002	NBO_583	3299	3466	-	hypothetical protein
NBO_583g0001	NBO_583	1186	3229	+	hypothetical protein
NBO_583g0003	NBO_583	4122	4523	-	hypothetical protein
NBO_567g0001	NBO_567	4142	6524	-	hypothetical protein
NBO_784g0001	NBO_784	44	358	+	hypothetical protein
NBO_94g0004	NBO_94	5711	6451	-	Eukaryotic translation initiation factor 2A
NBO_94g0002	NBO_94	1869	2441	+	hypothetical protein
NBO_94g0001	NBO_94	178	762	-	RNA-binding protein PNO1
NBO_94g0003	NBO_94	3837	4676	+	hypothetical protein
NBO_262g0002	NBO_262	929	1270	+	hypothetical protein
NBO_262g0001	NBO_262	85	264	+	Glutamyl-tRNA synthetase
NBO_1365gi004	NBO_1365	2992	3441	-	hypothetical protein
NBO_1365gi005	NBO_1365	3735	4323	+	hypothetical protein
NBO_1365gi001	NBO_1365	1	259	-	hypothetical protein
NBO_1365gi002	NBO_1365	742	2793	+	translation initiation factor IF-2P
NBO_152g0003	NBO_152	1981	2406	+	hypothetical protein
NBO_152g0002	NBO_152	1553	1732	+	hypothetical protein
NBO_152g0001	NBO_152	72	893	+	Putative oxidoreductase ygjR
NBO_26g0010	NBO_26	24757	24933	+	nitrate reductase NADH 2
NBO_26g0021	NBO_26	48514	49206	+	hypothetical protein
NBO_26g0023	NBO_26	51317	52009	+	hypothetical protein
NBO_26g0017	NBO_26	37703	39727	+	hypothetical protein
NBO_26g0002	NBO_26	2281	5502	+	Ubiquitin-activating enzyme E1 1
NBO_26g0018	NBO_26	39958	41061	-	Laminin subunit beta-4
NBO_26g0011	NBO_26	26387	27025	+	hypothetical protein
NBO_26g0013	NBO_26	29115	30325	-	Hypothetical spore wall protein 4
NBO_26g0008	NBO_26	22858	23517	-	UPF0027 protein
NBO_26g0020	NBO_26	46025	46402	-	hypothetical protein
NBO_26g0007	NBO_26	12287	13105	-	hypothetical protein
NBO_26g0003	NBO_26	5757	6938	+	26S proteasome non-ATPase regulatory subunit 12
NBO_26g0016	NBO_26	34087	36276	+	Structural maintenance of chromosomes protein 2
NBO_26g0001	NBO_26	1661	1810	+	hypothetical protein
NBO_26g0022	NBO_26	49852	50358	-	Palmitoyltransferase akr1
NBO_26g0005	NBO_26	8537	10444	+	Serine/threonine-protein kinase haspin
NBO_26g0015	NBO_26	33241	33804	-	cyclin K
NBO_26g0004	NBO_26	7217	8092	-	Casein kinase I hhp2
NBO_26g0014	NBO_26	31043	31417	-	cyclin K
NBO_26g0009	NBO_26	23597	24328	-	UPF0027 protein
NBO_26g0019	NBO_26	45238	45501	+	hypothetical protein
NBO_26g0012	NBO_26	27124	28602	-	Subtilisin-like serine protease pepC
NBO_26g0006	NBO_26	10441	10611	+	hypothetical protein
NBO_26g0024	NBO_26	52482	53162	-	Palmitoyltransferase akr1
NBO_252g0001	NBO_252	160	795	-	putative 17kDa proline rich protein
NBO_252g0002	NBO_252	1312	2170	-	hypothetical protein
NBO_519g0001	NBO_519	6353	6751	-	hypothetical protein
NBO_519g0002	NBO_519	7527	8114	+	hypothetical protein
NBO_329g0001	NBO_329	1012	1878	-	hypothetical protein
NBO_1082g0001	NBO_1082	409	783	+	endonuclease
NBO_1204g0001	NBO_1204	632	1030	+	hypothetical protein
NBO_31gi003	NBO_31	69695	69958	+	hypothetical protein
NBO_31g0021	NBO_31	72429	73382	+	Serine/threonine-protein kinase crk1
NBO_31g0011	NBO_31	64226	65800	-	Phosphatidylinositol 4-kinase beta
NBO_31g0005	NBO_31	35499	35999	+	hypothetical protein
NBO_31gi002	NBO_31	51205	52719	-	hypothetical protein
NBO_31g0014	NBO_31	67813	68226	-	Transcription initiation factor IIA subunit 1
NBO_31g0006	NBO_31	42576	42737	+	hypothetical protein
NBO_31g0016	NBO_31	68782	69243	-	Vacuolar ATP synthase 16 kDa proteolipid subunit 2
NBO_31gi001	NBO_31	40899	41717	+	hypothetical protein
NBO_31g0013	NBO_31	67360	67695	-	Flap endonuclease 1-A
NBO_31g0019	NBO_31	71549	72061	-	Muscle-specific protein 20
NBO_31g0002	NBO_31	24719	25216	+	hypothetical protein
NBO_31g0007	NBO_31	42878	43954	+	hypothetical protein
NBO_31g0012	NBO_31	66484	67026	+	hypothetical protein
NBO_31g0020	NBO_31	72171	72323	+	hypothetical protein
NBO_31g0003	NBO_31	28488	28826	-	hypothetical protein
NBO_31g0010	NBO_31	49417	50472	-	hypothetical protein
NBO_31g0001	NBO_31	14822	15157	-	hypothetical protein
NBO_31g0004	NBO_31	35091	35432	+	hypothetical protein
NBO_31gi004	NBO_31	75113	75909	+	zinc protease
NBO_31g0018	NBO_31	70883	71317	+	hypothetical protein
NBO_31g0017	NBO_31	70304	70546	+	hypothetical protein
NBO_31g0009	NBO_31	47765	49309	+	hypothetical protein
NBO_31g0022	NBO_31	73937	75004	-	Guanine nucleotide-binding protein-like 3
NBO_31g0008	NBO_31	45951	47381	+	Zonadhesin
NBO_31g0015	NBO_31	68279	68554	+	hypothetical protein
NBO_303g0002	NBO_303	1448	1837	+	hypothetical protein
NBO_303g0001	NBO_303	174	671	+	hypothetical protein
NBO_1220gi001	NBO_1220	1	1072	-	SER/THR protein kinase
NBO_1304g0002	NBO_1304	1504	2097	-	6-phosphogluconolactonase 4
NBO_1304g0001	NBO_1304	663	1256	-	vesicle transport v-snare protein
NBO_1304gi001	NBO_1304	108	269	+	eukaryotic translation initiation factor 6
NBO_916g0002	NBO_916	1978	3303	+	hypothetical protein
NBO_916g0001	NBO_916	1003	1872	+	hypothetical protein
NBO_1289g0001	NBO_1289	634	1956	+	Pre-mRNA-processing ATP-dependent RNA helicase prp5
NBO_1289g0002	NBO_1289	2098	3951	-	hypothetical protein
NBO_1289g0003	NBO_1289	3950	4432	+	HSB-like chaperone-like protein
NBO_204g0002	NBO_204	2629	3372	-	hypothetical protein
NBO_204g0001	NBO_204	334	528	-	hypothetical protein
NBO_1315g0002	NBO_1315	2968	3315	+	40S ribosomal protein S18
NBO_1315g0003	NBO_1315	3833	4927	+	hypothetical protein
NBO_1315g0001	NBO_1315	877	2283	+	hypothetical protein
NBO_425g0001	NBO_425	6645	6797	-	hypothetical protein
NBO_315g0002	NBO_315	1891	2151	+	Putative monooxygenase yxeK
NBO_315g0001	NBO_315	26	358	+	Purine ribonucleoside efflux pump nepI
NBO_349g0002	NBO_349	1549	2679	+	hypothetical protein
NBO_349g0004	NBO_349	4678	5181	+	Spliceosome RNA helicase BAT1
NBO_349g0001	NBO_349	65	283	-	hypothetical protein
NBO_349g0003	NBO_349	3668	4093	+	protein disulfide isomerase
NBO_309g0001	NBO_309	2793	4187	+	hypothetical protein
NBO_309g0002	NBO_309	4796	5566	-	hypothetical protein
NBO_321g0001	NBO_321	565	957	-	Phosphomannomutase 2
NBO_1053g0001	NBO_1053	381	809	-	hypothetical protein
NBO_1053g0003	NBO_1053	2960	3562	+	hypothetical protein
NBO_1053g0002	NBO_1053	1839	2777	+	Nuclear pore complex protein Nup98-Nup96
NBO_139g0001	NBO_139	26	817	-	hypothetical protein
NBO_1373g0001	NBO_1373	610	1584	+	E3 ubiquitin-protein ligase BRE1
NBO_1373g0002	NBO_1373	1780	2400	-	hypothetical protein
NBO_1314g0001	NBO_1314	523	1791	+	hypothetical protein
NBO_97g0001	NBO_97	2754	3116	+	hypothetical protein
NBO_97gi001	NBO_97	3560	4057	+	hypothetical protein
NBO_92g0003	NBO_92	2336	3070	-	hypothetical protein
NBO_92g0002	NBO_92	1407	1733	-	hypothetical protein
NBO_92g0004	NBO_92	4428	5535	-	hypothetical protein
NBO_92g0001	NBO_92	514	1254	-	hypothetical protein
NBO_92g0005	NBO_92	6858	8060	-	hypothetical protein
NBO_1117g0001	NBO_1117	148	711	-	hypothetical protein
NBO_1117g0002	NBO_1117	2382	3218	+	hypothetical protein
NBO_1175g0001	NBO_1175	1108	1443	+	hypothetical protein
NBO_1175g0002	NBO_1175	1681	2457	-	hypothetical protein
NBO_1061g0001	NBO_1061	88	1149	+	Mitogen-activated protein kinase kinase kinase ANP1
NBO_1061g0004	NBO_1061	3543	3995	-	ubiquitin carboxy-terminal hydrolase 14
NBO_1061g0003	NBO_1061	2306	3139	-	ubiquitin carboxy-terminal hydrolase 14
NBO_1061g0002	NBO_1061	1836	2171	+	40S ribosomal protein S14
NBO_1022gi001	NBO_1022	45	287	-	60S ribosomal protein L32
NBO_36g0001	NBO_36	1270	1773	+	hypothetical protein
NBO_36g0004	NBO_36	105264	105575	-	hypothetical protein
NBO_36g0002	NBO_36	11228	11626	+	Homeobox protein HD-8
NBO_36g0006	NBO_36	135774	136097	+	hypothetical protein
NBO_36gi001	NBO_36	119612	120064	+	zinc finger protein
NBO_36g0007	NBO_36	138681	139397	-	hypothetical protein
NBO_753g0002	NBO_753	959	1411	+	Phosducin-like protein 3
NBO_753g0001	NBO_753	484	819	+	leptin receptor gene-related protein
NBO_1023gi001	NBO_1023	3236	3776	+	transcription factor SPT5
NBO_1023g0001	NBO_1023	1967	2953	-	26S proteasome non-ATPase regulatory subunit 13
NBO_1232g0001	NBO_1232	561	1307	+	hypothetical protein
NBO_1163g0001	NBO_1163	375	674	-	hypothetical protein
NBO_1163g0002	NBO_1163	1044	2795	+	Phenylalanyl-tRNA synthetase beta chain
NBO_6g0012	NBO_6	61162	61782	+	hypothetical protein
NBO_6g0065	NBO_6	150291	151268	+	hypothetical protein
NBO_6g0107	NBO_6	399640	399861	+	hypothetical protein
NBO_6g0102	NBO_6	395534	395941	-	mRNA-capping enzyme subunit beta
NBO_6g0077	NBO_6	246877	247065	+	hypothetical protein
NBO_6g0023	NBO_6	75382	75945	+	hypothetical protein
NBO_6g0061	NBO_6	140960	141529	-	hypothetical protein
NBO_6g0068	NBO_6	159068	159814	+	Transcriptional regulator, LysR family
NBO_6g0037	NBO_6	93066	93671	+	Meiotic nuclear division protein 1
NBO_6g0071	NBO_6	196446	196661	-	hypothetical protein
NBO_6g0020	NBO_6	72328	72516	-	FACT complex subunit pob3
NBO_6g0074	NBO_6	243235	243384	-	hypothetical protein
NBO_6g0108	NBO_6	400168	400905	-	hypothetical protein
NBO_6g0118	NBO_6	439272	439973	+	hypothetical protein
NBO_6g0066	NBO_6	154777	154929	+	hypothetical protein
NBO_6g0092	NBO_6	378169	378411	-	hypothetical protein
NBO_6g0076	NBO_6	246259	246726	-	DNA-directed RNA polymerase II subunit RPB7
NBO_6gi003	NBO_6	139223	140347	-	hypothetical protein
NBO_6g0022	NBO_6	73185	73568	-	40S ribosomal protein S15a
NBO_6g0014	NBO_6	64576	65523	-	hypothetical protein
NBO_6g0024	NBO_6	78441	79472	+	hypothetical protein
NBO_6g0099	NBO_6	391433	392263	-	Methionyl-tRNA synthetase
NBO_6g0078	NBO_6	247115	247651	-	hypothetical protein
NBO_6g0116	NBO_6	429230	430183	+	hypothetical protein
NBO_6g0016	NBO_6	68197	68757	+	hypothetical protein
NBO_6g0047	NBO_6	118885	119502	-	hypothetical protein
NBO_6g0029	NBO_6	85558	86913	+	ATP-dependent helicase SGS1
NBO_6g0056	NBO_6	129627	130292	-	hypothetical protein
NBO_6g0063	NBO_6	148332	149324	+	Ribonucleoside-diphosphate reductase small chain
NBO_6g0046	NBO_6	116775	117632	+	hypothetical protein
NBO_6g0030	NBO_6	87059	87550	+	ATP-dependent DNA helicase hus2/rqh1
NBO_6g0104	NBO_6	396904	397551	-	hypothetical protein
NBO_6g0043	NBO_6	100103	100915	-	hypothetical protein
NBO_6g0052	NBO_6	126221	126376	+	hypothetical protein
NBO_6g0059	NBO_6	137115	137953	+	hypothetical protein
NBO_6g0081	NBO_6	354013	354945	-	hypothetical protein
NBO_6g0004	NBO_6	18131	18643	-	hypothetical protein
NBO_6g0010	NBO_6	59154	59615	+	hypothetical protein
NBO_6g0031	NBO_6	88112	88951	-	Homeobox protein HD-10
NBO_6g0001	NBO_6	4632	4877	+	hypothetical protein
NBO_6g0054	NBO_6	127172	127567	+	40S ribosomal protein S24-A
NBO_6g0027	NBO_6	81018	82355	+	S-adenosylmethionine synthetase isoform type-2
NBO_6g0070	NBO_6	168487	168756	+	hypothetical protein
NBO_6g0032	NBO_6	89171	89854	+	RING finger protein 115
NBO_6g0026	NBO_6	80384	80779	-	hypothetical protein
NBO_6g0055	NBO_6	127594	129099	-	hypothetical protein
NBO_6gi004	NBO_6	386866	388377	+	hypothetical protein
NBO_6g0007	NBO_6	38707	39090	-	hypothetical protein
NBO_6g0021	NBO_6	72519	73124	-	FACT complex subunit SSRP1
NBO_6g0112	NBO_6	408275	410521	+	hypothetical protein
NBO_6g0097	NBO_6	390218	390790	-	hypothetical protein
NBO_6g0069	NBO_6	160304	160504	-	hypothetical protein
NBO_6g0028	NBO_6	82574	83593	-	hypothetical protein
NBO_6g0013	NBO_6	61899	64352	-	Hypothetical spore wall protein 13
NBO_6g0058	NBO_6	132968	133575	-	hypothetical protein
NBO_6g0057	NBO_6	130424	131155	-	Tubby-related protein 3
NBO_6g0079	NBO_6	327398	327880	-	hypothetical protein
NBO_6g0064	NBO_6	149823	150041	+	hypothetical protein
NBO_6g0035	NBO_6	91281	92537	+	DNA cross-link repair 1A protein
NBO_6g0011	NBO_6	59753	60376	-	hypothetical protein
NBO_6g0110	NBO_6	401419	401745	-	hypothetical protein
NBO_6g0100	NBO_6	394055	394420	-	hypothetical protein
NBO_6g0103	NBO_6	396163	396759	-	hypothetical protein
NBO_6g0005	NBO_6	19672	19854	-	hypothetical protein
NBO_6g0093	NBO_6	378518	378979	-	hypothetical protein
NBO_6g0086	NBO_6	362055	363146	+	hypothetical protein
NBO_6g0048	NBO_6	120185	120772	-	hypothetical protein
NBO_6g0087	NBO_6	363504	365191	-	Gamma-glutamyltranspeptidase 1
NBO_6g0045	NBO_6	113392	114006	-	hypothetical protein
NBO_6g0095	NBO_6	383079	383402	+	TATA-box-binding protein
NBO_6g0015	NBO_6	65820	67364	-	hypothetical protein
NBO_6g0114	NBO_6	415168	415596	+	hypothetical protein
NBO_6g0002	NBO_6	12704	15643	-	hypothetical protein
NBO_6g0034	NBO_6	90651	91169	-	hypothetical protein
NBO_6g0049	NBO_6	121807	122391	-	hypothetical protein
NBO_6g0082	NBO_6	355265	355858	+	60S ribosomal protein L13a
NBO_6g0038	NBO_6	93780	93944	+	hypothetical protein
NBO_6g0042	NBO_6	99072	99248	+	hypothetical protein
NBO_6g0008	NBO_6	55556	56353	+	Protein bem46
NBO_6g0036	NBO_6	92716	92898	+	hypothetical protein
NBO_6g0044	NBO_6	111641	113080	+	hypothetical protein
NBO_6g0072	NBO_6	196778	197324	-	hypothetical protein
NBO_6g0106	NBO_6	399398	399571	-	diphthine synthase
NBO_6g0084	NBO_6	360114	360533	+	60S ribosomal protein L32
NBO_6gi002	NBO_6	60466	60744	-	60S ribosomal protein L37A
NBO_6g0098	NBO_6	391073	391267	-	hypothetical protein
NBO_6g0083	NBO_6	356108	356392	-	hypothetical protein
NBO_6g0050	NBO_6	124154	124501	-	hypothetical protein
NBO_6g0006	NBO_6	31849	32617	-	hypothetical protein
NBO_6g0096	NBO_6	388861	389949	-	Protein pim1
NBO_6g0060	NBO_6	138015	138632	-	hypothetical protein
NBO_6g0080	NBO_6	352755	353861	-	80 kDa MCM3-associated protein
NBO_6g0025	NBO_6	79732	80217	-	hypothetical protein
NBO_6g0041	NBO_6	95750	96367	-	hypothetical protein
NBO_6g0091	NBO_6	377470	377883	+	TATA-box-binding protein
NBO_6g0017	NBO_6	68758	68952	-	hypothetical protein
NBO_6g0067	NBO_6	157243	157416	-	hypothetical protein
NBO_6g0101	NBO_6	394589	395239	-	GTP-binding nuclear protein GSP2/CNR2
NBO_6g0094	NBO_6	379556	380551	-	cyclin B-like guanine nucleotide binding protein
NBO_6g0109	NBO_6	401128	401355	+	hypothetical protein
NBO_6g0088	NBO_6	365781	366599	+	hypothetical protein
NBO_6g0062	NBO_6	142240	142914	-	hypothetical protein
NBO_6g0111	NBO_6	402699	403058	-	hypothetical protein
NBO_6g0075	NBO_6	244204	245895	-	Transcription initiation factor TFIID subunit 5
NBO_6g0113	NBO_6	412879	414201	+	hypothetical protein
NBO_6g0089	NBO_6	366608	370729	-	DNA-directed RNA polymerase I subunit rpa1
NBO_6g0053	NBO_6	126968	127153	+	hypothetical protein
NBO_6g0090	NBO_6	371009	371731	-	hypothetical protein
NBO_6g0073	NBO_6	199973	200677	-	hypothetical protein
NBO_6g0039	NBO_6	94049	94903	+	Choline-phosphate cytidylyltransferase B
NBO_6g0119	NBO_6	440703	440852	-	hypothetical protein
NBO_6g0085	NBO_6	360635	360943	-	hypothetical protein
NBO_6g0121	NBO_6	566679	567104	-	Nucleoside triphosphatase nudI
NBO_6g0040	NBO_6	95006	95440	-	hypothetical protein
NBO_6g0115	NBO_6	416038	416898	+	hypothetical protein
NBO_6g0019	NBO_6	71424	72041	+	hypothetical protein
NBO_6g0009	NBO_6	58108	58923	-	hypothetical protein
NBO_6g0003	NBO_6	16519	17046	-	hypothetical protein
NBO_6g0033	NBO_6	89974	90408	-	NEDD8-conjugating enzyme UBC12
NBO_6g0018	NBO_6	69250	69669	-	hypothetical protein
NBO_6g0105	NBO_6	397778	398944	-	TBC1 domain family member 22A
NBO_6g0122	NBO_6	570145	570492	+	hypothetical protein
NBO_6g0120	NBO_6	565719	566687	+	Sensor protein qseC
NBO_6g0117	NBO_6	437590	439164	+	hypothetical protein
NBO_6g0051	NBO_6	124889	126190	+	hypothetical protein
NBO_198g0001	NBO_198	484	633	-	hypothetical protein
NBO_198g0002	NBO_198	926	1279	-	hypothetical protein
NBO_198gi002	NBO_198	1668	2514	+	hypothetical protein
NBO_341g0001	NBO_341	3771	4604	+	hypothetical protein
NBO_996g0001	NBO_996	713	1012	+	hypothetical protein
NBO_996g0002	NBO_996	1385	1897	+	40S ribosomal protein S8-B
NBO_569g0002	NBO_569	2600	3886	+	hypothetical protein
NBO_569g0003	NBO_569	4258	6231	+	cytoplasmic glutamyl-tRNA synthetase
NBO_569g0001	NBO_569	1513	1932	+	hypothetical protein
NBO_569g0004	NBO_569	6476	6883	+	Transcription initiation factor TFIID subunit 11
NBO_537g0001	NBO_537	846	1331	+	DNA replication fork-blocking protein FOB1
NBO_431g0001	NBO_431	527	1432	-	hypothetical protein
NBO_431g0003	NBO_431	5848	9201	-	hypothetical protein
NBO_431g0002	NBO_431	3809	4270	-	hypothetical protein
NBO_136g0004	NBO_136	14307	14531	+	hypothetical protein
NBO_136g0003	NBO_136	9220	9594	-	hypothetical protein
NBO_136g0001	NBO_136	4752	5453	-	hypothetical protein
NBO_136g0002	NBO_136	5563	7641	+	hypothetical protein
NBO_1112g0001	NBO_1112	578	1384	+	Cyclin-dependent protein kinase PHO85
NBO_1042g0002	NBO_1042	1015	1677	+	hypothetical protein
NBO_1042g0001	NBO_1042	140	751	+	Glyceraldehyde-3-phosphate dehydrogenase 2
NBO_1506g0003	NBO_1506	2265	3509	-	1-acyl-sn-glycerol-3-phosphate acyltransferase zeta
NBO_1506g0001	NBO_1506	607	1026	-	hypothetical protein
NBO_1506g0004	NBO_1506	3912	5495	+	hypothetical protein
NBO_1506g0002	NBO_1506	1526	1912	-	hypothetical protein
NBO_1293g0001	NBO_1293	235	1101	-	Replication factor C subunit 4
NBO_1103g0001	NBO_1103	747	1490	+	hypothetical protein
NBO_1103g0002	NBO_1103	2106	3125	-	hypothetical protein
NBO_1103gi001	NBO_1103	1	472	-	26S proteasome beta subunit, theta chain
NBO_77g0005	NBO_77	18053	19183	-	hypothetical protein
NBO_77g0003	NBO_77	3356	5755	-	hypothetical protein
NBO_77g0002	NBO_77	1765	2553	-	ATP-binding cassette sub-family G member 1
NBO_77g0004	NBO_77	17437	17742	-	hypothetical protein
NBO_77g0001	NBO_77	654	908	+	hypothetical protein
NBO_1191gi001	NBO_1191	417	722	-	arginine/serine rich pre-mRNA splicing factor
NBO_1593g0001	NBO_1593	20	1711	+	Transcription initiation factor TFIID subunit 5
NBO_893g0001	NBO_893	455	616	-	hypothetical protein
NBO_1120g0002	NBO_1120	1328	2020	-	Stage 0 sporulation protein yaaT
NBO_1120g0001	NBO_1120	40	363	+	hypothetical protein
NBO_562g0001	NBO_562	5297	5683	-	hypothetical protein
NBO_826g0001	NBO_826	579	995	+	hypothetical protein
NBO_1214gi001	NBO_1214	1	1398	-	transcriptional regulator-like protein
NBO_1214g0001	NBO_1214	1820	2314	-	60S ribosomal protein L12
NBO_1214g0002	NBO_1214	2688	3500	+	hypothetical protein
NBO_1020g0001	NBO_1020	168	1346	-	Eukaryotic translation initiation factor 2-alpha kinase 1
NBO_1020g0003	NBO_1020	3554	3997	-	60S ribosomal protein L13a
NBO_1020g0002	NBO_1020	2505	3290	+	hypothetical protein
NBO_298g0004	NBO_298	4430	4657	-	hypothetical protein
NBO_298g0002	NBO_298	1385	1987	+	hypothetical protein
NBO_298g0005	NBO_298	4730	4918	-	hypothetical protein
NBO_298g0001	NBO_298	960	1292	+	DNA-directed RNA polymerase II subunit RPB9
NBO_298g0003	NBO_298	2505	4395	+	Cleavage and polyadenylation specificity factor subunit 3
NBO_693g0002	NBO_693	1591	1791	+	hypothetical protein
NBO_693g0001	NBO_693	350	1153	+	hypothetical protein
NBO_269g0002	NBO_269	412	633	-	GntR domain protein
NBO_269g0001	NBO_269	7	276	-	Thioredoxin
NBO_546g0001	NBO_546	191	1375	+	hypothetical protein
NBO_546g0003	NBO_546	5000	5197	-	hypothetical protein
NBO_546g0002	NBO_546	1463	2404	+	hypothetical protein
NBO_1522g0001	NBO_1522	182	670	-	Hypothetical spore wall protein 8
NBO_903g0001	NBO_903	112	867	-	Glycoside hydrolase, family 5
NBO_156g0004	NBO_156	2988	3404	-	hypothetical protein
NBO_156g0002	NBO_156	1486	1725	-	hypothetical protein
NBO_156g0003	NBO_156	1924	2079	-	hypothetical protein
NBO_156g0001	NBO_156	1140	1292	-	hypothetical protein
NBO_7g0016	NBO_7	45261	46490	-	Polar tube protein 1
NBO_7g0030	NBO_7	66723	66947	-	hypothetical protein
NBO_7g0018	NBO_7	50752	52323	-	tubulin-folding cofactor D
NBO_7g0006	NBO_7	31734	32552	-	hypothetical protein
NBO_7g0039	NBO_7	97098	97574	+	hypothetical protein
NBO_7gi002	NBO_7	175832	176266	+	hypothetical protein
NBO_7g0058	NBO_7	149236	149658	+	hypothetical protein
NBO_7g0001	NBO_7	170	481	-	hypothetical protein
NBO_7g0056	NBO_7	142383	142727	+	hypothetical protein
NBO_7g0022	NBO_7	57469	58056	-	hypothetical protein
NBO_7g0034	NBO_7	72494	74023	+	hypothetical protein
NBO_7g0045	NBO_7	118449	118787	+	deoxyuridine 5'triphosphate nucleotidohydrolase
NBO_7g0017	NBO_7	49291	50739	+	Splicing factor, arginine/serine-rich 10
NBO_7g0019	NBO_7	53558	54028	+	Eukaryotic translation initiation factor 2 subunit beta
NBO_7g0040	NBO_7	97716	99584	+	hypothetical protein
NBO_7g0004	NBO_7	16165	16422	-	thioltransferase
NBO_7g0067	NBO_7	181406	184252	+	Transcription initiation factor TFIID subunit 2
NBO_7g0013	NBO_7	39197	41866	+	cytoplasmic leucyl-tRNA synthetase
NBO_7g0020	NBO_7	54730	55854	+	ATP-binding cassette sub-family G member 1
NBO_7g0050	NBO_7	124163	125450	+	hypothetical protein
NBO_7g0002	NBO_7	4155	4673	+	Hypothetical spore wall protein 6
NBO_7g0063	NBO_7	176684	177667	+	Pre-mRNA-splicing factor ATP-dependent RNA helicase-like protein cdc28
NBO_7g0014	NBO_7	41929	42504	-	Transcription factor dpl-1
NBO_7g0062	NBO_7	161940	162365	-	hypothetical protein
NBO_7g0012	NBO_7	38520	39092	+	Zinc finger CCCH domain-containing protein 11A
NBO_7g0037	NBO_7	84718	85968	+	hypothetical protein
NBO_7g0015	NBO_7	43149	43982	-	Polar tube protein 2
NBO_7g0035	NBO_7	79130	79984	+	hypothetical protein
NBO_7g0021	NBO_7	55891	56652	+	hypothetical protein
NBO_7g0047	NBO_7	120258	120479	+	hypothetical protein
NBO_7g0051	NBO_7	125890	126435	+	hypothetical protein
NBO_7g0052	NBO_7	136389	137009	+	N-acetylmuramic acid 6-phosphate etherase
NBO_7g0010	NBO_7	36339	37928	-	hypothetical protein
NBO_7g0064	NBO_7	177734	178144	+	hypothetical protein
NBO_7g0029	NBO_7	66506	66709	+	hypothetical protein
NBO_7g0011	NBO_7	38056	38484	-	hypothetical protein
NBO_7g0007	NBO_7	33690	34508	-	transcription initiation factor 4F subunit
NBO_7g0059	NBO_7	149941	150711	-	hypothetical protein
NBO_7g0028	NBO_7	65867	66409	-	Vacuolar ATP synthase 21 kDa proteolipid subunit
NBO_7g0036	NBO_7	81509	82603	+	hypothetical protein
NBO_7g0060	NBO_7	150893	152197	-	Zn-dependent protease
NBO_7g0061	NBO_7	160993	161673	-	hypothetical protein
NBO_7g0027	NBO_7	65464	65706	-	DNA repair helicase
NBO_7g0048	NBO_7	121153	121584	+	hypothetical protein
NBO_7g0044	NBO_7	117109	117855	-	hypothetical protein
NBO_7g0025	NBO_7	64140	64337	-	TFIIH basal transcription factor complex helicase subunit
NBO_7g0031	NBO_7	68371	70485	+	hypothetical protein
NBO_7g0042	NBO_7	100507	101223	+	hypothetical protein
NBO_7g0049	NBO_7	122923	123561	+	hypothetical protein
NBO_7g0046	NBO_7	118856	120103	+	ring finger and WD repeat domain-containing protein 3
NBO_7g0041	NBO_7	99652	99936	+	hypothetical protein
NBO_7g0033	NBO_7	71690	72184	-	hypothetical protein
NBO_7g0009	NBO_7	35799	36086	-	Diphthamide biosynthesis protein 3
NBO_7g0065	NBO_7	178327	179316	-	Putative glycoprotein endopeptidase KAE1
NBO_7g0026	NBO_7	64736	64903	+	hypothetical protein
NBO_7g0008	NBO_7	34515	35603	-	transcription initiation factor 4F subunit
NBO_7g0003	NBO_7	13278	14231	-	hypothetical protein
NBO_7g0005	NBO_7	17519	18316	-	hypothetical protein
NBO_7g0043	NBO_7	103291	104388	+	hypothetical protein
NBO_7g0024	NBO_7	63572	64168	-	DNA repair helicase rad15
NBO_7g0023	NBO_7	61166	62413	+	ATP-binding cassette sub-family G member 1
NBO_7g0038	NBO_7	94578	95003	+	hypothetical protein
NBO_7g0057	NBO_7	148252	148518	+	hypothetical protein
NBO_7g0066	NBO_7	179461	180882	-	Protein transport protein Sec61 subunit alpha
NBO_7g0032	NBO_7	70768	71004	-	hypothetical protein
NBO_1269g0001	NBO_1269	5	313	+	hypothetical protein
NBO_20g0008	NBO_20	15249	16952	-	hypothetical protein
NBO_20g0021	NBO_20	31113	31337	+	40S ribosomal protein S7
NBO_20g0027	NBO_20	40783	41796	-	Mannose-1-phosphate guanyltransferase 2
NBO_20gi001	NBO_20	37827	38831	-	hypothetical protein
NBO_20g0026	NBO_20	38971	40500	-	Phosphatidylinositide phosphatase SAC1
NBO_20g0007	NBO_20	12440	12760	-	hypothetical protein
NBO_20g0005	NBO_20	11103	11372	-	SufE-like protein
NBO_20g0029	NBO_20	43351	45519	+	Putative pre-mRNA-splicing factor ATP-dependent RNA helicase DHX16
NBO_20g0018	NBO_20	26142	26345	+	hypothetical protein
NBO_20g0015	NBO_20	23813	23971	-	hypothetical protein
NBO_20g0030	NBO_20	46690	48219	+	hypothetical protein
NBO_20g0028	NBO_20	41956	42654	-	hypothetical protein
NBO_20g0031	NBO_20	48291	48602	-	H/ACA ribonucleoprotein complex subunit 2
NBO_20g0019	NBO_20	26362	28536	-	DNA replication licensing factor MCM8
NBO_20g0025	NBO_20	36639	37256	+	hypothetical protein
NBO_20g0004	NBO_20	9591	10331	-	Bifunctional xylanase/deacetylase
NBO_20g0012	NBO_20	20413	20850	-	Negative cofactor 2 complex subunit beta
NBO_20g0002	NBO_20	904	2085	-	Pescadillo like protein
NBO_20g0001	NBO_20	318	623	-	hypothetical protein
NBO_20g0014	NBO_20	22279	23361	+	Mitochondrial-type heat shock protein 70
NBO_20g0032	NBO_20	48851	49711	-	Eukaryotic translation initiation factor 2 subunit alpha
NBO_20g0017	NBO_20	25676	26014	+	Ribosome biogenesis protein NSA2
NBO_20g0009	NBO_20	17297	17557	+	hypothetical protein
NBO_20g0022	NBO_20	31677	33116	+	Glucose-repressible alcohol dehydrogenase transcriptional effector
NBO_20g0016	NBO_20	24065	24562	+	ADP-ribosylation factor GTPase-activating protein 2
NBO_20g0003	NBO_20	3342	4967	-	CTP synthase
NBO_20g0024	NBO_20	34795	35634	+	hypothetical protein
NBO_20g0013	NBO_20	21279	21662	-	hypothetical protein
NBO_20g0034	NBO_20	50670	51611	+	U3 small nucleolar RNA-associated protein 14
NBO_20g0010	NBO_20	17736	18782	-	Exonuclease 1
NBO_20g0011	NBO_20	19098	20281	+	Ethanolamine-phosphate cytidylyltransferase
NBO_20g0006	NBO_20	11563	12099	-	hypothetical protein
NBO_20g0023	NBO_20	33239	34656	-	26S proteasome non-ATPase regulatory subunit 14
NBO_20g0020	NBO_20	28982	29413	+	Protein transport protein SEC23
NBO_20g0033	NBO_20	49766	50233	-	hypothetical protein
NBO_605g0001	NBO_605	4847	5056	+	hypothetical protein
NBO_74g0001	NBO_74	801	1007	-	hypothetical protein
NBO_74g0007	NBO_74	13459	13764	+	Frataxin, mitochondrial
NBO_74g0008	NBO_74	13848	14039	-	hypothetical protein
NBO_74g0004	NBO_74	7487	9337	-	hypothetical protein
NBO_74g0005	NBO_74	9582	11912	+	Transitional endoplasmic reticulum ATPase TER94
NBO_74g0003	NBO_74	6977	7330	+	nuclear movement protein
NBO_74g0009	NBO_74	14056	15489	-	Protein kinase C zeta type
NBO_74g0002	NBO_74	2934	3581	-	Coatomer subunit alpha
NBO_74g0006	NBO_74	11972	13258	+	F-box/WD repeat-containing protein 7
NBO_481g0007	NBO_481	7047	7721	-	hypothetical protein
[truncated: 2,458 more rows]

## Sheet: N.antheraeae gene name list
NA_C105108g0001	C105108	3	305	-	hypothetical protein
NA_C105246g0001	C105246	6	311	+	hypothetical protein
NA_C105316g0001	C105316	5	313	-	hypothetical protein
NA_C105336g0001	C105336	2	313	+	hypothetical protein
NA_C105444g0001	C105444	5	307	-	hypothetical protein
NA_C105560g0001	C105560	3	323	-	hypothetical protein
NA_C105570g0001	C105570	3	323	-	hypothetical protein
NA_C105608g0001	C105608	2	325	+	hypothetical protein
NA_C105670g0001	C105670	3	326	+	hypothetical protein
NA_C105710g0001	C105710	3	329	-	hypothetical protein
NA_C105720g0001	C105720	1	327	+	hypothetical protein
NA_C105758g0001	C105758	1	312	+	hypothetical protein
NA_C105822g0001	C105822	3	329	-	hypothetical protein
NA_C105864g0001	C105864	2	331	+	hypothetical protein
NA_C105888g0001	C105888	2	334	-	hypothetical protein
NA_C105906g0001	C105906	7	336	-	hypothetical protein
NA_C105936g0001	C105936	10	321	-	hypothetical protein
NA_C105940g0001	C105940	3	338	-	hypothetical protein
NA_C105944g0001	C105944	1	333	+	hypothetical protein
NA_C105992g0001	C105992	6	338	+	hypothetical protein
NA_C105996g0001	C105996	1	333	-	hypothetical protein
NA_C106064g0001	C106064	3	344	-	hypothetical protein
NA_C106068g0001	C106068	1	330	+	hypothetical protein
NA_C106072g0001	C106072	3	344	+	hypothetical protein
NA_C106096g0001	C106096	1	345	-	hypothetical protein
NA_C106098g0001	C106098	3	335	+	hypothetical protein
NA_C106204g0001	C106204	2	352	+	hypothetical protein
NA_C106256g0001	C106256	41	343	-	hypothetical protein
NA_C106278g0001	C106278	2	340	-	hypothetical protein
NA_C106296g0001	C106296	27	353	+	hypothetical protein
NA_C106322g0001	C106322	12	356	+	hypothetical protein
NA_C106338g0001	C106338	1	357	-	hypothetical protein
NA_C106374g0001	C106374	51	359	-	hypothetical protein
NA_C106398g0001	C106398	11	358	+	hypothetical protein
NA_C106408g0001	C106408	3	359	+	hypothetical protein
NA_C106412g0001	C106412	2	361	+	hypothetical protein
NA_C106460g0001	C106460	3	362	-	hypothetical protein
NA_C106484g0001	C106484	12	362	+	hypothetical protein
NA_C106500g0001	C106500	3	365	-	hypothetical protein
NA_C106508g0001	C106508	64	366	-	hypothetical protein
NA_C106520g0001	C106520	9	365	-	hypothetical protein
NA_C106522g0001	C106522	11	334	-	hypothetical protein
NA_C106550g0001	C106550	7	369	-	hypothetical protein
NA_C106586g0001	C106586	26	370	-	hypothetical protein
NA_C106604g0001	C106604	3	365	+	hypothetical protein
NA_C106606g0001	C106606	12	371	-	hypothetical protein
NA_C106620g0001	C106620	34	360	-	hypothetical protein
NA_C106622g0001	C106622	3	371	+	hypothetical protein
NA_C106630g0001	C106630	30	374	-	hypothetical protein
NA_C106682g0001	C106682	10	270	+	hypothetical protein
NA_C106706g0001	C106706	24	350	+	hypothetical protein
NA_C106732g0001	C106732	1	375	+	hypothetical protein
NA_C106764g0001	C106764	8	334	+	hypothetical protein
NA_C106816g0001	C106816	1	381	-	hypothetical protein
NA_C106852g0001	C106852	54	386	-	hypothetical protein
NA_C106866g0001	C106866	1	303	-	hypothetical protein
NA_C106878g0001	C106878	2	385	-	hypothetical protein
NA_C106890g0001	C106890	10	381	-	hypothetical protein
NA_C106896g0001	C106896	3	377	-	hypothetical protein
NA_C106904g0001	C106904	42	383	+	hypothetical protein
NA_C107004g0001	C107004	10	393	-	hypothetical protein
NA_C107024g0001	C107024	46	396	+	hypothetical protein
NA_C107026g0001	C107026	7	354	-	hypothetical protein
NA_C107038g0001	C107038	14	334	+	hypothetical protein
NA_C107074g0001	C107074	50	397	+	hypothetical protein
NA_C107080g0001	C107080	14	352	-	hypothetical protein
NA_C107086g0001	C107086	3	356	+	hypothetical protein
NA_C107118g0001	C107118	1	402	+	hypothetical protein
NA_C107126g0001	C107126	68	403	-	hypothetical protein
NA_C107138g0001	C107138	41	391	+	hypothetical protein
NA_C107160g0001	C107160	3	380	+	hypothetical protein
NA_C107178g0001	C107178	2	340	-	hypothetical protein
NA_C107214g0001	C107214	3	404	-	hypothetical protein
NA_C107226g0001	C107226	36	404	+	hypothetical protein
NA_C107258g0001	C107258	13	408	-	hypothetical protein
NA_C107262g0001	C107262	5	406	-	hypothetical protein
NA_C107270g0001	C107270	29	388	-	hypothetical protein
NA_C107280g0001	C107280	37	414	+	hypothetical protein
NA_C107290g0001	C107290	1	414	+	hypothetical protein
NA_C107292g0001	C107292	3	308	-	hypothetical protein
NA_C107306g0001	C107306	47	415	+	hypothetical protein
NA_C107308g0001	C107308	76	378	+	hypothetical protein
NA_C107322g0001	C107322	15	404	+	hypothetical protein
NA_C107324g0001	C107324	96	416	+	hypothetical protein
NA_C107328g0001	C107328	108	419	-	hypothetical protein
NA_C107334g0001	C107334	3	416	+	hypothetical protein
NA_C107344g0001	C107344	70	396	+	hypothetical protein
NA_C107358g0001	C107358	2	394	-	hypothetical protein
NA_C107376g0001	C107376	2	331	-	hypothetical protein
NA_C107378g0001	C107378	1	423	-	hypothetical protein
NA_C107412g0001	C107412	76	411	+	hypothetical protein
NA_C107414g0001	C107414	1	360	+	hypothetical protein
NA_C107420g0001	C107420	1	426	+	hypothetical protein
NA_C107422g0001	C107422	2	427	-	hypothetical protein
NA_C107430g0001	C107430	19	390	-	hypothetical protein
NA_C107432g0001	C107432	9	428	-	hypothetical protein
NA_C107434g0001	C107434	1	423	-	hypothetical protein
NA_C107454g0001	C107454	23	430	-	hypothetical protein
NA_C107464g0001	C107464	2	430	-	hypothetical protein
NA_C107470g0001	C107470	54	386	-	hypothetical protein
NA_C107484g0001	C107484	1	354	+	hypothetical protein
NA_C107488g0001	C107488	3	428	+	hypothetical protein
NA_C107490g0001	C107490	3	425	-	hypothetical protein
NA_C107496g0001	C107496	1	426	+	hypothetical protein
NA_C107508g0001	C107508	77	433	+	hypothetical protein
NA_C107510g0001	C107510	216	431	-	hypothetical protein
NA_C107512g0001	C107512	26	370	+	hypothetical protein
NA_C107514g0001	C107514	2	433	-	hypothetical protein
NA_C107518g0001	C107518	5	433	+	hypothetical protein
NA_C107522g0001	C107522	84	434	-	hypothetical protein
NA_C107526g0001	C107526	6	359	-	hypothetical protein
NA_C107528g0001	C107528	10	420	-	hypothetical protein
NA_C107544g0001	C107544	13	420	-	hypothetical protein
NA_C107554g0001	C107554	59	415	+	hypothetical protein
NA_C107556g0001	C107556	6	437	-	hypothetical protein
NA_C107576g0001	C107576	1	441	-	hypothetical protein
NA_C107580g0001	C107580	57	440	-	hypothetical protein
NA_C107582g0001	C107582	29	436	+	hypothetical protein
NA_C107590g0001	C107590	24	437	-	hypothetical protein
NA_C107612g0001	C107612	4	441	-	hypothetical protein
NA_C107614g0001	C107614	55	441	+	hypothetical protein
NA_C107624g0001	C107624	1	444	+	hypothetical protein
NA_C107628g0001	C107628	5	436	-	hypothetical protein
NA_C107634g0001	C107634	1	435	+	hypothetical protein
NA_C107642g0001	C107642	1	444	+	hypothetical protein
NA_C107644g0001	C107644	1	429	-	hypothetical protein
NA_C107652g0001	C107652	4	447	-	hypothetical protein
NA_C107656g0001	C107656	104	409	-	hypothetical protein
NA_C107658g0001	C107658	67	429	+	hypothetical protein
NA_C107678g0001	C107678	1	363	-	hypothetical protein
NA_C107690g0001	C107690	122	427	-	hypothetical protein
NA_C107692g0001	C107692	2	403	-	hypothetical protein
NA_C107694g0001	C107694	2	451	-	hypothetical protein
NA_C107704g0001	C107704	3	443	+	hypothetical protein
NA_C107708g0001	C107708	1	450	-	hypothetical protein
NA_C107712g0001	C107712	3	446	-	hypothetical protein
NA_C107714g0001	C107714	9	362	+	hypothetical protein
NA_C107716g0001	C107716	3	443	-	hypothetical protein
NA_C107720g0001	C107720	25	453	+	hypothetical protein
NA_C107722g0001	C107722	1	453	-	hypothetical protein
NA_C107724g0001	C107724	6	365	-	hypothetical protein
NA_C107728g0001	C107728	2	373	+	hypothetical protein
NA_C107732g0001	C107732	37	423	+	hypothetical protein
NA_C107734g0001	C107734	9	452	+	hypothetical protein
NA_C107736g0001	C107736	3	452	-	hypothetical protein
NA_C107744g0001	C107744	3	455	-	hypothetical protein
NA_C107754g0001	C107754	9	428	+	hypothetical protein
NA_C107760g0001	C107760	1	354	+	hypothetical protein
NA_C107768g0001	C107768	2	433	-	hypothetical protein
NA_C107770g0001	C107770	1	447	-	hypothetical protein
NA_C107772g0001	C107772	23	457	-	hypothetical protein
NA_C107774g0001	C107774	3	455	+	hypothetical protein
NA_C107778g0001	C107778	74	445	-	hypothetical protein
NA_C107780g0001	C107780	3	443	+	hypothetical protein
NA_C107782g0001	C107782	3	458	-	hypothetical protein
NA_C107792g0001	C107792	4	321	+	hypothetical protein
NA_C107796g0001	C107796	38	421	+	hypothetical protein
NA_C107806g0001	C107806	12	431	-	hypothetical protein
NA_C107812g0001	C107812	57	461	-	hypothetical protein
NA_C107824g0001	C107824	13	411	-	hypothetical protein
NA_C107846g0001	C107846	28	465	+	hypothetical protein
NA_C107852g0001	C107852	1	465	-	hypothetical protein
NA_C107856g0001	C107856	49	465	-	hypothetical protein
NA_C107866g0001	C107866	4	333	-	hypothetical protein
NA_C107874g0001	C107874	66	461	-	hypothetical protein
NA_C107894g0001	C107894	19	333	-	hypothetical protein
NA_C107902g0001	C107902	8	448	+	hypothetical protein
NA_C107918g0001	C107918	15	338	-	hypothetical protein
NA_C107926g0001	C107926	15	470	+	hypothetical protein
NA_C107928g0001	C107928	87	470	+	hypothetical protein
NA_C107940g0001	C107940	3	329	-	hypothetical protein
NA_C107956g0001	C107956	53	412	-	hypothetical protein
NA_C107962g0001	C107962	10	468	+	hypothetical protein
NA_C107968g0001	C107968	1	465	+	hypothetical protein
NA_C107986g0001	C107986	64	369	-	hypothetical protein
NA_C107990g0001	C107990	22	477	-	hypothetical protein
NA_C107992g0001	C107992	27	440	+	hypothetical protein
NA_C108000g0001	C108000	20	469	+	hypothetical protein
NA_C108010g0001	C108010	3	335	-	hypothetical protein
NA_C108014g0001	C108014	5	433	+	hypothetical protein
NA_C108016g0001	C108016	47	460	-	hypothetical protein
NA_C108018g0001	C108018	12	479	-	hypothetical protein
NA_C108026g0001	C108026	85	480	-	hypothetical protein
NA_C108028g0001	C108028	3	476	-	hypothetical protein
NA_C108032g0001	C108032	2	424	+	hypothetical protein
NA_C108038g0001	C108038	10	471	-	hypothetical protein
NA_C108040g0001	C108040	10	444	+	hypothetical protein
NA_C108046g0001	C108046	64	483	-	hypothetical protein
NA_C108048g0001	C108048	7	468	-	hypothetical protein
NA_C108050g0001	C108050	22	483	-	hypothetical protein
NA_C108058g0001	C108058	122	478	+	hypothetical protein
NA_C108070g0001	C108070	100	486	+	hypothetical protein
NA_C108072g0001	C108072	2	334	-	hypothetical protein
NA_C108080g0001	C108080	1	486	-	hypothetical protein
NA_C108084g0001	C108084	127	486	-	hypothetical protein
NA_C108086g0001	C108086	1	486	+	hypothetical protein
NA_C108100g0001	C108100	75	395	-	hypothetical protein
NA_C108112g0001	C108112	13	393	-	hypothetical protein
NA_C108120g0001	C108120	3	449	-	hypothetical protein
NA_C108122g0001	C108122	3	326	-	hypothetical protein
NA_C108130g0001	C108130	3	479	-	hypothetical protein
NA_C108132g0001	C108132	3	488	+	hypothetical protein
NA_C108136g0001	C108136	41	493	+	hypothetical protein
NA_C108140g0001	C108140	3	491	-	hypothetical protein
NA_C108144g0001	C108144	67	492	-	hypothetical protein
NA_C108146g0001	C108146	3	413	-	hypothetical protein
NA_C108152g0001	C108152	13	444	+	hypothetical protein
NA_C108162g0001	C108162	173	496	+	hypothetical protein
NA_C108168g0001	C108168	1	333	+	hypothetical protein
NA_C108172g0001	C108172	9	374	-	hypothetical protein
NA_C108184g0001	C108184	12	491	+	hypothetical protein
NA_C108188g0001	C108188	2	433	-	hypothetical protein
NA_C108194g0001	C108194	3	305	-	hypothetical protein
NA_C108198g0001	C108198	24	491	+	hypothetical protein
NA_C108200g0001	C108200	33	416	+	hypothetical protein
NA_C108204g0001	C108204	2	331	-	hypothetical protein
NA_C108206g0001	C108206	1	498	+	hypothetical protein
NA_C108222g0001	C108222	27	374	-	hypothetical protein
NA_C108226g0001	C108226	92	499	+	hypothetical protein
NA_C108228g0001	C108228	35	499	-	hypothetical protein
NA_C108230g0001	C108230	11	496	-	hypothetical protein
NA_C108240g0001	C108240	17	442	-	hypothetical protein
NA_C108248g0001	C108248	12	416	+	hypothetical protein
NA_C108250g0001	C108250	1	477	-	hypothetical protein
NA_C108252g0001	C108252	3	443	-	hypothetical protein
NA_C108262g0001	C108262	116	487	+	hypothetical protein
NA_C108264g0001	C108264	19	384	+	hypothetical protein
NA_C108296g0001	C108296	24	461	-	hypothetical protein
NA_C108304g0001	C108304	15	467	+	hypothetical protein
NA_C108310g0001	C108310	1	510	-	hypothetical protein
NA_C108318g0001	C108318	7	510	-	hypothetical protein
NA_C108322g0001	C108322	202	513	+	hypothetical protein
NA_C108338g0001	C108338	106	489	+	hypothetical protein
NA_C108350g0001	C108350	3	515	-	hypothetical protein
NA_C108356g0001	C108356	6	506	-	hypothetical protein
NA_C108360g0001	C108360	1	483	+	hypothetical protein
NA_C108368g0001	C108368	85	519	+	hypothetical protein
NA_C108370g0001	C108370	29	391	-	hypothetical protein
NA_C108374g0001	C108374	205	519	-	hypothetical protein
NA_C108376g0001	C108376	1	519	+	hypothetical protein
NA_C108382g0001	C108382	101	499	-	hypothetical protein
NA_C108390g0001	C108390	3	506	-	hypothetical protein
NA_C108400g0001	C108400	22	438	-	hypothetical protein
NA_C108402g0001	C108402	9	521	-	hypothetical protein
NA_C108406g0001	C108406	195	518	-	hypothetical protein
NA_C108418g0001	C108418	9	524	+	hypothetical protein
NA_C108424g0001	C108424	21	509	-	hypothetical protein
NA_C108440g0001	C108440	7	306	-	hypothetical protein
NA_C108454g0001	C108454	8	484	+	hypothetical protein
NA_C108456g0001	C108456	1	528	+	hypothetical protein
NA_C108460g0001	C108460	113	517	+	hypothetical protein
NA_C108466g0001	C108466	3	431	+	hypothetical protein
NA_C108480g0001	C108480	51	533	+	hypothetical protein
NA_C108482g0001	C108482	149	466	-	hypothetical protein
NA_C108484g0001	C108484	60	473	+	hypothetical protein
NA_C108486g0001	C108486	135	521	-	hypothetical protein
NA_C108492g0001	C108492	90	533	+	hypothetical protein
NA_C108498g0001	C108498	2	532	+	hypothetical protein
NA_C108502g0001	C108502	3	530	-	hypothetical protein
NA_C108516g0001	C108516	18	473	-	hypothetical protein
NA_C108522g0001	C108522	132	536	+	hypothetical protein
NA_C108524g0001	C108524	1	537	+	hypothetical protein
NA_C108528g0001	C108528	4	537	-	hypothetical protein
NA_C108538g0001	C108538	208	519	-	hypothetical protein
NA_C108542g0001	C108542	3	536	+	hypothetical protein
NA_C108544g0001	C108544	4	471	-	hypothetical protein
NA_C108546g0001	C108546	9	458	+	hypothetical protein
NA_C108562g0001	C108562	209	461	+	hypothetical protein
NA_C108566g0001	C108566	1	525	+	hypothetical protein
NA_C108570g0001	C108570	219	530	+	hypothetical protein
NA_C108572g0001	C108572	1	540	+	hypothetical protein
NA_C108574g0001	C108574	24	350	-	hypothetical protein
NA_C108576g0001	C108576	132	539	-	hypothetical protein
NA_C108578g0001	C108578	71	421	-	hypothetical protein
NA_C108594g0001	C108594	13	513	+	hypothetical protein
NA_C108612g0001	C108612	50	418	-	hypothetical protein
NA_C108624g0001	C108624	3	548	+	hypothetical protein
NA_C108638g0001	C108638	3	509	-	hypothetical protein
NA_C108640g0001	C108640	1	552	-	hypothetical protein
NA_C108642g0001	C108642	220	549	-	hypothetical protein
NA_C108644g0001	C108644	59	553	+	hypothetical protein
NA_C108646g0001	C108646	5	325	-	hypothetical protein
NA_C108658g0001	C108658	68	553	+	hypothetical protein
NA_C108660g0001	C108660	137	553	-	hypothetical protein
NA_C108666g0001	C108666	84	461	+	hypothetical protein
NA_C108670g0001	C108670	9	554	-	hypothetical protein
NA_C108672g0001	C108672	5	556	-	hypothetical protein
NA_C108680g0001	C108680	139	537	+	hypothetical protein
NA_C108682g0001	C108682	216	557	-	hypothetical protein
NA_C108686g0001	C108686	1	555	+	hypothetical protein
NA_C108688g0001	C108688	1	549	+	hypothetical protein
NA_C108700g0001	C108700	2	403	-	hypothetical protein
NA_C108702g0001	C108702	4	498	-	hypothetical protein
NA_C108706g0001	C108706	1	498	-	hypothetical protein
NA_C108708g0001	C108708	2	544	-	hypothetical protein
NA_C108710g0001	C108710	2	556	+	hypothetical protein
NA_C108724g0001	C108724	108	413	-	hypothetical protein
NA_C108726g0001	C108726	7	558	-	hypothetical protein
NA_C108730g0001	C108730	2	445	-	hypothetical protein
NA_C108738g0001	C108738	15	563	-	hypothetical protein
NA_C108746g0001	C108746	49	561	+	hypothetical protein
NA_C108748g0001	C108748	29	418	-	hypothetical protein
NA_C108750g0001	C108750	10	474	-	hypothetical protein
NA_C108758g0001	C108758	68	565	-	hypothetical protein
NA_C108760g0001	C108760	3	539	-	hypothetical protein
NA_C108766g0001	C108766	103	567	-	hypothetical protein
NA_C108770g0001	C108770	80	394	-	hypothetical protein
NA_C108772g0001	C108772	81	530	-	hypothetical protein
NA_C108786g0001	C108786	2	568	-	hypothetical protein
NA_C108790g0001	C108790	116	529	+	hypothetical protein
NA_C108794g0001	C108794	11	565	-	hypothetical protein
NA_C108800g0001	C108800	17	535	-	hypothetical protein
NA_C108802g0001	C108802	215	571	-	hypothetical protein
NA_C108806g0001	C108806	99	557	-	hypothetical protein
NA_C108810g0001	C108810	18	383	-	hypothetical protein
NA_C108816g0001	C108816	153	536	+	hypothetical protein
NA_C108818g0001	C108818	3	458	-	hypothetical protein
NA_C108826g0001	C108826	77	574	-	hypothetical protein
NA_C108830g0001	C108830	47	439	-	hypothetical protein
NA_C108844g0001	C108844	108	530	+	hypothetical protein
NA_C108862g0001	C108862	30	530	+	hypothetical protein
NA_C108872g0001	C108872	86	577	+	hypothetical protein
NA_C108874g0001	C108874	29	562	+	hypothetical protein
NA_C108884g0001	C108884	3	584	-	hypothetical protein
NA_C108898g0001	C108898	3	578	+	hypothetical protein
NA_C108900g0001	C108900	238	549	-	hypothetical protein
NA_C108902g0001	C108902	242	565	+	hypothetical protein
NA_C108904g0001	C108904	45	566	+	hypothetical protein
NA_C108908g0001	C108908	225	572	+	hypothetical protein
NA_C108910g0001	C108910	143	586	-	hypothetical protein
NA_C108914g0001	C108914	270	569	-	hypothetical protein
NA_C108928g0001	C108928	2	529	-	hypothetical protein
NA_C108930g0001	C108930	44	532	-	hypothetical protein
NA_C108932g0001	C108932	79	540	-	hypothetical protein
NA_C108944g0001	C108944	183	590	+	hypothetical protein
NA_C108954g0001	C108954	3	506	-	hypothetical protein
NA_C108958g0001	C108958	12	491	-	hypothetical protein
NA_C108960g0001	C108960	6	404	+	hypothetical protein
NA_C108962g0001	C108962	16	594	+	hypothetical protein
NA_C108982g0001	C108982	81	551	-	hypothetical protein
NA_C108996g0001	C108996	3	599	-	hypothetical protein
NA_C109004g0001	C109004	55	471	-	hypothetical protein
NA_C109008g0001	C109008	42	584	-	hypothetical protein
NA_C109014g0001	C109014	3	599	-	hypothetical protein
NA_C109016g0001	C109016	82	486	-	hypothetical protein
NA_C109018g0001	C109018	3	323	-	hypothetical protein
NA_C109022g0001	C109022	1	480	+	hypothetical protein
NA_C109024g0001	C109024	224	562	-	hypothetical protein
NA_C109026g0001	C109026	1	585	+	hypothetical protein
NA_C109028g0001	C109028	3	545	-	hypothetical protein
NA_C109042g0001	C109042	2	583	-	hypothetical protein
NA_C109048g0001	C109048	3	578	+	hypothetical protein
NA_C109054g0001	C109054	16	603	+	hypothetical protein
NA_C109060g0001	C109060	27	608	+	hypothetical protein
NA_C109062g0001	C109062	9	584	+	hypothetical protein
NA_C109066g0001	C109066	97	522	+	hypothetical protein
NA_C109068g0001	C109068	239	607	-	hypothetical protein
NA_C109070g0001	C109070	132	467	+	hypothetical protein
NA_C109088g0001	C109088	1	582	+	hypothetical protein
NA_C109090g0001	C109090	75	578	-	hypothetical protein
NA_C109096g0001	C109096	2	613	+	hypothetical protein
NA_C109098g0001	C109098	52	591	-	hypothetical protein
NA_C109104g0001	C109104	203	577	-	hypothetical protein
NA_C109106g0001	C109106	2	616	+	hypothetical protein
NA_C109118g0001	C109118	121	618	+	hypothetical protein
NA_C109124g0001	C109124	1	621	-	hypothetical protein
NA_C109128g0001	C109128	83	619	-	hypothetical protein
NA_C109132g0001	C109132	69	602	+	hypothetical protein
NA_C109138g0001	C109138	126	617	-	hypothetical protein
NA_C109146g0001	C109146	1	624	+	hypothetical protein
NA_C109152g0001	C109152	277	609	+	hypothetical protein
NA_C109154g0001	C109154	3	623	+	hypothetical protein
NA_C109158g0001	C109158	3	626	-	hypothetical protein
NA_C109160g0001	C109160	1	627	-	hypothetical protein
NA_C109162g0001	C109162	115	627	-	hypothetical protein
NA_C109164g0001	C109164	67	546	-	hypothetical protein
NA_C109170g0001	C109170	3	503	-	hypothetical protein
NA_C109172g0001	C109172	22	429	+	hypothetical protein
NA_C109178g0001	C109178	2	619	+	hypothetical protein
NA_C109180g0001	C109180	17	571	-	hypothetical protein
NA_C109184g0001	C109184	3	347	-	hypothetical protein
NA_C109186g0001	C109186	1	630	+	hypothetical protein
NA_C109210g0001	C109210	22	600	+	hypothetical protein
NA_C109216g0001	C109216	26	535	-	hypothetical protein
NA_C109218g0001	C109218	28	594	-	hypothetical protein
NA_C109220g0001	C109220	2	634	+	hypothetical protein
NA_C109226g0001	C109226	30	593	-	hypothetical protein
NA_C109228g0001	C109228	3	638	-	hypothetical protein
NA_C109230g0001	C109230	63	638	+	hypothetical protein
NA_C109232g0001	C109232	1	420	-	hypothetical protein
NA_C109242g0001	C109242	19	432	+	hypothetical protein
NA_C109246g0001	C109246	2	592	-	hypothetical protein
NA_C109248g0001	C109248	10	570	-	hypothetical protein
NA_C109258g0001	C109258	2	529	-	hypothetical protein
NA_C109264g0001	C109264	136	633	+	hypothetical protein
NA_C109268g0001	C109268	1	645	+	hypothetical protein
NA_C109276g0001	C109276	194	607	-	hypothetical protein
NA_C109278g0001	C109278	6	632	+	hypothetical protein
NA_C109280g0001	C109280	17	409	-	hypothetical protein
NA_C109284g0001	C109284	336	647	+	hypothetical protein
NA_C109288g0001	C109288	79	639	+	hypothetical protein
NA_C109294g0001	C109294	1	324	+	hypothetical protein
NA_C109304g0001	C109304	7	522	-	hypothetical protein
NA_C109306g0001	C109306	32	553	-	hypothetical protein
NA_C109310g0001	C109310	146	646	-	hypothetical protein
NA_C109312g0001	C109312	118	624	+	hypothetical protein
NA_C109314g0001	C109314	85	651	+	hypothetical protein
NA_C109322g0001	C109322	95	652	+	hypothetical protein
NA_C109324g0001	C109324	45	536	+	hypothetical protein
NA_C109326g0001	C109326	54	587	-	hypothetical protein
NA_C109328g0001	C109328	2	652	+	hypothetical protein
NA_C109332g0001	C109332	2	652	+	hypothetical protein
NA_C109346g0001	C109346	3	314	-	hypothetical protein
NA_C109348g0001	C109348	25	654	+	hypothetical protein
NA_C109354g0001	C109354	238	564	+	hypothetical protein
NA_C109360g0001	C109360	73	657	-	hypothetical protein
NA_C109364g0001	C109364	3	656	-	hypothetical protein
NA_C109366g0001	C109366	19	372	+	hypothetical protein
NA_C109370g0001	C109370	20	649	+	hypothetical protein
NA_C109374g0001	C109374	269	655	+	hypothetical protein
NA_C109376g0001	C109376	1	585	-	hypothetical protein
NA_C109380g0001	C109380	11	517	-	hypothetical protein
NA_C109384g0001	C109384	5	646	-	hypothetical protein
NA_C109388g0001	C109388	102	407	+	hypothetical protein
NA_C109392g0001	C109392	3	662	-	hypothetical protein
NA_C109394g0001	C109394	122	574	+	hypothetical protein
NA_C109398g0001	C109398	1	660	+	hypothetical protein
NA_C109404g0001	C109404	6	593	-	hypothetical protein
NA_C109414g0001	C109414	118	498	+	hypothetical protein
NA_C109416g0001	C109416	7	366	+	hypothetical protein
NA_C109428g0001	C109428	261	590	+	hypothetical protein
NA_C109434g0001	C109434	103	639	+	hypothetical protein
NA_C109438g0001	C109438	22	660	+	hypothetical protein
NA_C109440g0001	C109440	4	480	+	hypothetical protein
NA_C109442g0001	C109442	88	546	-	hypothetical protein
NA_C109448g0001	C109448	75	563	-	hypothetical protein
NA_C109450g0001	C109450	6	670	+	hypothetical protein
NA_C109462g0001	C109462	14	604	+	hypothetical protein
NA_C109468g0001	C109468	6	629	-	hypothetical protein
NA_C109470g0001	C109470	21	668	-	hypothetical protein
NA_C109472g0001	C109472	73	438	-	hypothetical protein
NA_C109476g0001	C109476	66	650	+	hypothetical protein
NA_C109490g0001	C109490	2	679	-	hypothetical protein
NA_C109492g0001	C109492	228	677	+	hypothetical protein
NA_C109496g0001	C109496	40	486	-	hypothetical protein
NA_C109502g0001	C109502	2	529	-	hypothetical protein
NA_C109504g0001	C109504	45	467	-	hypothetical protein
NA_C109514g0001	C109514	11	484	-	hypothetical protein
NA_C109516g0001	C109516	39	662	-	hypothetical protein
NA_C109518g0001	C109518	55	507	+	hypothetical protein
NA_C109522g0001	C109522	56	652	-	hypothetical protein
NA_C109524g0001	C109524	170	682	+	hypothetical protein
NA_C109530g0001	C109530	9	563	+	hypothetical protein
NA_C109534g0001	C109534	57	587	-	hypothetical protein
NA_C109538g0001	C109538	1	483	-	hypothetical protein
NA_C109540g0001	C109540	73	642	-	hypothetical protein
NA_C109542g0001	C109542	327	686	+	hypothetical protein
NA_C109552g0001	C109552	231	647	-	hypothetical protein
NA_C109556g0001	C109556	12	674	+	hypothetical protein
NA_C109560g0001	C109560	284	661	-	hypothetical protein
NA_C109562g0001	C109562	44	679	+	hypothetical protein
NA_C109564g0001	C109564	39	581	+	hypothetical protein
NA_C109566g0001	C109566	3	692	+	hypothetical protein
NA_C109574g0001	C109574	2	517	+	hypothetical protein
NA_C109576g0001	C109576	115	687	+	hypothetical protein
NA_C109588g0001	C109588	13	609	+	hypothetical protein
NA_C109590g0001	C109590	297	683	+	hypothetical protein
NA_C109592g0001	C109592	193	513	+	hypothetical protein
NA_C109596g0001	C109596	107	697	+	hypothetical protein
NA_C109600g0001	C109600	5	688	+	hypothetical protein
NA_C109602g0001	C109602	16	696	-	hypothetical protein
NA_C109608g0001	C109608	17	604	-	hypothetical protein
NA_C109612g0001	C109612	33	698	+	hypothetical protein
NA_C109614g0001	C109614	65	697	-	hypothetical protein
NA_C109618g0001	C109618	27	626	-	hypothetical protein
NA_C109620g0001	C109620	3	656	-	hypothetical protein
NA_C109622g0001	C109622	31	684	-	hypothetical protein
NA_C109626g0001	C109626	3	683	-	hypothetical protein
NA_C109628g0001	C109628	232	603	+	hypothetical protein
NA_C109632g0001	C109632	56	700	+	hypothetical protein
NA_C109636g0001	C109636	1	519	+	hypothetical protein
NA_C109638g0001	C109638	6	656	+	hypothetical protein
NA_C109640g0001	C109640	232	678	-	hypothetical protein
NA_C109646g0001	C109646	3	536	-	hypothetical protein
NA_C109648g0001	C109648	192	695	-	hypothetical protein
NA_C109650g0001	C109650	7	702	+	hypothetical protein
NA_C109652g0001	C109652	109	531	+	hypothetical protein
NA_C109654g0001	C109654	3	572	-	hypothetical protein
NA_C109658g0001	C109658	52	684	+	hypothetical protein
NA_C109664g0001	C109664	32	517	+	hypothetical protein
NA_C109668g0001	C109668	7	447	+	hypothetical protein
NA_C109672g0001	C109672	2	658	+	hypothetical protein
NA_C109674g0001	C109674	222	716	+	hypothetical protein
NA_C109676g0001	C109676	65	586	+	hypothetical protein
NA_C109678g0001	C109678	3	704	-	hypothetical protein
NA_C109680g0001	C109680	22	657	-	hypothetical protein
NA_C109682g0001	C109682	57	701	+	hypothetical protein
NA_C109684g0001	C109684	57	560	+	hypothetical protein
NA_C109686g0001	C109686	58	621	-	hypothetical protein
NA_C109688g0001	C109688	18	698	-	hypothetical protein
NA_C109690g0001	C109690	31	402	+	hypothetical protein
NA_C109694g0001	C109694	286	720	+	hypothetical protein
NA_C109696g0001	C109696	1	708	-	hypothetical protein
NA_C109704g0001	C109704	81	719	+	hypothetical protein
NA_C109706g0001	C109706	169	531	+	hypothetical protein
NA_C109714g0001	C109714	79	687	+	hypothetical protein
NA_C109716g0001	C109716	139	684	+	hypothetical protein
NA_C109720g0001	C109720	176	724	-	hypothetical protein
NA_C109724g0001	C109724	63	692	+	hypothetical protein
NA_C109726g0001	C109726	3	713	-	hypothetical protein
NA_C109728g0001	C109728	68	592	+	hypothetical protein
NA_C109736g0001	C109736	192	545	+	hypothetical protein
NA_C109738g0001	C109738	70	612	+	hypothetical protein
NA_C109742g0001	C109742	77	691	-	hypothetical protein
NA_C109744g0001	C109744	171	683	-	hypothetical protein
NA_C109746g0001	C109746	43	540	-	hypothetical protein
NA_C109758g0001	C109758	66	515	-	hypothetical protein
NA_C109760g0001	C109760	112	645	+	hypothetical protein
NA_C109764g0001	C109764	34	735	+	hypothetical protein
NA_C109768g0001	C109768	32	610	-	hypothetical protein
NA_C109778g0001	C109778	6	698	+	hypothetical protein
NA_C109782g0001	C109782	6	356	+	hypothetical protein
NA_C109788g0001	C109788	69	581	-	hypothetical protein
NA_C109790g0001	C109790	360	728	+	hypothetical protein
NA_C109792g0001	C109792	1	672	+	hypothetical protein
NA_C109806g0001	C109806	6	581	-	hypothetical protein
NA_C109812g0001	C109812	318	743	+	hypothetical protein
NA_C109818g0001	C109818	18	401	+	hypothetical protein
NA_C109818g0002	C109818	423	740	+	hypothetical protein
NA_C109822g0001	C109822	3	746	+	hypothetical protein
NA_C109832g0001	C109832	16	621	-	hypothetical protein
NA_C109836g0001	C109836	17	517	+	hypothetical protein
NA_C109838g0001	C109838	40	750	+	hypothetical protein
NA_C109842g0001	C109842	31	735	-	hypothetical protein
NA_C109846g0001	C109846	50	751	+	hypothetical protein
NA_C109848g0001	C109848	3	752	+	hypothetical protein
NA_C109850g0001	C109850	2	739	+	hypothetical protein
NA_C109852g0001	C109852	313	753	+	hypothetical protein
NA_C109854g0001	C109854	5	622	+	hypothetical protein
NA_C109856g0001	C109856	12	734	+	hypothetical protein
NA_C109860g0001	C109860	65	646	-	hypothetical protein
NA_C109864g0001	C109864	2	757	-	hypothetical protein
NA_C109872g0001	C109872	7	687	+	hypothetical protein
NA_C109882g0001	C109882	24	419	+	hypothetical protein
NA_C109892g0001	C109892	3	650	-	hypothetical protein
NA_C109900g0001	C109900	43	501	-	hypothetical protein
NA_C109902g0001	C109902	141	653	+	hypothetical protein
NA_C109904g0001	C109904	12	599	-	hypothetical protein
NA_C109912g0001	C109912	3	695	-	hypothetical protein
NA_C109914g0001	C109914	81	746	+	hypothetical protein
NA_C109918g0001	C109918	201	740	+	hypothetical protein
NA_C109922g0001	C109922	3	746	+	hypothetical protein
NA_C109924g0001	C109924	9	479	+	hypothetical protein
NA_C109932g0001	C109932	24	749	+	hypothetical protein
NA_C109934g0001	C109934	77	757	+	hypothetical protein
NA_C109936g0001	C109936	112	765	+	hypothetical protein
NA_C109942g0001	C109942	122	586	+	hypothetical protein
NA_C109948g0001	C109948	3	362	+	hypothetical protein
NA_C109948g0002	C109948	455	763	-	hypothetical protein
NA_C109952g0001	C109952	162	629	+	hypothetical protein
NA_C109956g0001	C109956	133	777	-	hypothetical protein
NA_C109958g0001	C109958	24	671	+	hypothetical protein
NA_C109964g0001	C109964	184	777	-	hypothetical protein
NA_C109968g0001	C109968	36	779	+	hypothetical protein
NA_C109970g0001	C109970	74	754	+	hypothetical protein
NA_C109972g0001	C109972	88	441	-	hypothetical protein
NA_C109972g0002	C109972	442	780	-	hypothetical protein
NA_C109980g0001	C109980	42	695	-	hypothetical protein
NA_C109984g0001	C109984	149	778	+	hypothetical protein
NA_C109986g0001	C109986	113	781	-	hypothetical protein
NA_C109988g0001	C109988	191	511	-	hypothetical protein
NA_C109990g0001	C109990	217	738	+	hypothetical protein
NA_C109996g0001	C109996	195	785	+	hypothetical protein
NA_C109998g0001	C109998	16	777	+	hypothetical protein
NA_C110000g0001	C110000	41	514	+	hypothetical protein
NA_C110004g0001	C110004	2	784	+	hypothetical protein
NA_C110006g0001	C110006	4	471	+	hypothetical protein
NA_C110008g0001	C110008	127	603	-	hypothetical protein
NA_C110012g0001	C110012	239	697	+	hypothetical protein
NA_C110016g0001	C110016	89	490	+	hypothetical protein
NA_C110018g0001	C110018	105	761	+	hypothetical protein
NA_C110022g0001	C110022	179	790	-	hypothetical protein
NA_C110032g0001	C110032	1	345	-	hypothetical protein
NA_C110034g0001	C110034	229	795	+	hypothetical protein
NA_C110040g0001	C110040	3	326	+	hypothetical protein
NA_C110048g0001	C110048	147	755	-	hypothetical protein
NA_C110054g0001	C110054	99	734	-	hypothetical protein
NA_C110058g0001	C110058	6	794	-	hypothetical protein
NA_C110062g0001	C110062	64	483	-	hypothetical protein
NA_C110076g0001	C110076	1	807	-	hypothetical protein
NA_C110086g0001	C110086	168	803	+	hypothetical protein
NA_C110088g0001	C110088	56	670	+	hypothetical protein
NA_C110090g0001	C110090	3	776	-	hypothetical protein
NA_C110094g0001	C110094	147	509	+	hypothetical protein
NA_C110096g0001	C110096	271	744	-	hypothetical protein
NA_C110102g0001	C110102	181	771	+	hypothetical protein
NA_C110104g0001	C110104	4	354	-	hypothetical protein
NA_C110114g0001	C110114	232	801	+	hypothetical protein
NA_C110120g0001	C110120	2	649	+	hypothetical protein
NA_C110124g0001	C110124	9	671	-	hypothetical protein
NA_C110134g0001	C110134	4	822	+	hypothetical protein
NA_C110136g0001	C110136	110	811	-	hypothetical protein
NA_C110138g0001	C110138	3	755	-	hypothetical protein
NA_C110140g0001	C110140	404	826	+	hypothetical protein
NA_C110146g0001	C110146	46	615	+	hypothetical protein
NA_C110150g0001	C110150	300	785	+	hypothetical protein
NA_C110156g0001	C110156	40	825	-	hypothetical protein
NA_C110158g0001	C110158	8	799	-	hypothetical protein
NA_C110160g0001	C110160	113	805	-	hypothetical protein
NA_C110166g0001	C110166	102	830	+	hypothetical protein
NA_C110168g0001	C110168	12	737	-	hypothetical protein
NA_C110172g0001	C110172	314	826	+	hypothetical protein
NA_C110176g0001	C110176	10	672	+	hypothetical protein
NA_C110182g0001	C110182	359	748	-	hypothetical protein
NA_C110190g0001	C110190	21	428	+	hypothetical protein
NA_C110190g0002	C110190	569	793	+	hypothetical protein
NA_C110194g0001	C110194	3	641	-	hypothetical protein
NA_C110200g0001	C110200	40	432	+	hypothetical protein
NA_C110212g0001	C110212	4	834	-	hypothetical protein
NA_C110216g0001	C110216	26	589	-	hypothetical protein
NA_C110218g0001	C110218	353	793	-	hypothetical protein
NA_C110232g0001	C110232	10	840	+	hypothetical protein
NA_C110234g0001	C110234	3	842	-	hypothetical protein
NA_C110236g0001	C110236	3	830	-	hypothetical protein
NA_C110240g0001	C110240	29	799	+	hypothetical protein
NA_C110242g0001	C110242	5	814	+	hypothetical protein
NA_C110244g0001	C110244	1	837	+	hypothetical protein
NA_C110250g0001	C110250	1	441	+	hypothetical protein
NA_C110254g0001	C110254	3	851	+	hypothetical protein
NA_C110258g0001	C110258	3	419	-	hypothetical protein
NA_C110260g0001	C110260	3	851	-	hypothetical protein
NA_C110262g0001	C110262	391	705	-	hypothetical protein
NA_C110266g0001	C110266	2	838	-	hypothetical protein
NA_C110268g0001	C110268	88	714	-	hypothetical protein
NA_C110272g0001	C110272	265	855	+	hypothetical protein
NA_C110288g0001	C110288	42	527	+	hypothetical protein
NA_C110300g0001	C110300	30	866	+	hypothetical protein
NA_C110308g0001	C110308	128	808	-	hypothetical protein
NA_C110316g0001	C110316	1	870	+	hypothetical protein
NA_C110318g0001	C110318	1	831	-	hypothetical protein
NA_C110322g0001	C110322	95	853	+	hypothetical protein
NA_C110332g0001	C110332	1	873	-	hypothetical protein
NA_C110346g0001	C110346	154	843	-	hypothetical protein
NA_C110348g0001	C110348	99	578	+	hypothetical protein
NA_C110368g0001	C110368	3	881	+	hypothetical protein
NA_C110372g0001	C110372	1	450	+	hypothetical protein
NA_C110376g0001	C110376	176	475	+	hypothetical protein
NA_C110382g0001	C110382	3	887	+	hypothetical protein
NA_C110384g0001	C110384	12	803	-	hypothetical protein
NA_C110388g0001	C110388	72	719	-	hypothetical protein
NA_C110398g0001	C110398	42	371	-	hypothetical protein
NA_C110400g0001	C110400	2	715	-	hypothetical protein
NA_C110408g0001	C110408	127	675	-	hypothetical protein
NA_C110410g0001	C110410	342	728	+	hypothetical protein
NA_C110412g0001	C110412	223	696	-	hypothetical protein
NA_C110418g0001	C110418	235	564	+	hypothetical protein
NA_C110420g0001	C110420	180	893	+	hypothetical protein
NA_C110422g0001	C110422	19	537	+	hypothetical protein
NA_C110426g0001	C110426	81	656	+	hypothetical protein
NA_C110428g0001	C110428	21	896	+	hypothetical protein
NA_C110430g0001	C110430	66	869	+	hypothetical protein
NA_C110434g0001	C110434	244	780	-	hypothetical protein
NA_C110436g0001	C110436	162	602	+	hypothetical protein
NA_C110438g0001	C110438	35	445	+	hypothetical protein
NA_C110440g0001	C110440	291	896	+	hypothetical protein
NA_C110446g0001	C110446	17	679	-	hypothetical protein
NA_C110448g0001	C110448	24	395	+	hypothetical protein
NA_C110450g0001	C110450	576	902	-	hypothetical protein
NA_C110452g0001	C110452	3	902	-	hypothetical protein
NA_C110462g0001	C110462	228	860	-	hypothetical protein
NA_C110464g0001	C110464	1	900	+	hypothetical protein
NA_C110466g0001	C110466	40	744	-	hypothetical protein
NA_C110468g0001	C110468	7	873	-	hypothetical protein
NA_C110470g0001	C110470	126	722	-	hypothetical protein
NA_C110472g0001	C110472	351	731	-	hypothetical protein
NA_C110474g0001	C110474	248	634	-	hypothetical protein
NA_C110480g0001	C110480	464	835	+	hypothetical protein
NA_C110482g0001	C110482	213	908	+	hypothetical protein
NA_C110484g0001	C110484	52	903	+	hypothetical protein
NA_C110488g0001	C110488	18	851	-	hypothetical protein
NA_C110490g0001	C110490	384	782	-	hypothetical protein
NA_C110492g0001	C110492	88	555	+	hypothetical protein
NA_C110496g0001	C110496	48	857	+	hypothetical protein
NA_C110502g0001	C110502	3	887	-	hypothetical protein
NA_C110504g0001	C110504	4	351	+	hypothetical protein
NA_C110504g0002	C110504	352	771	+	hypothetical protein
NA_C110506g0001	C110506	73	723	-	hypothetical protein
NA_C110510g0001	C110510	199	894	+	hypothetical protein
NA_C110514g0001	C110514	3	410	-	hypothetical protein
NA_C110520g0001	C110520	257	862	+	hypothetical protein
NA_C110524g0001	C110524	1	918	+	hypothetical protein
NA_C110526g0001	C110526	373	915	+	hypothetical protein
NA_C110530g0001	C110530	241	822	-	hypothetical protein
NA_C110532g0001	C110532	166	612	-	hypothetical protein
NA_C110532g0002	C110532	613	921	-	hypothetical protein
NA_C110538g0001	C110538	109	597	+	hypothetical protein
NA_C110544g0001	C110544	9	767	+	hypothetical protein
NA_C110554g0001	C110554	95	913	-	hypothetical protein
NA_C110556g0001	C110556	392	841	-	hypothetical protein
NA_C110558g0001	C110558	129	914	+	hypothetical protein
NA_C110562g0001	C110562	43	726	-	hypothetical protein
NA_C110572g0001	C110572	35	733	-	hypothetical protein
NA_C110582g0001	C110582	386	919	+	hypothetical protein
NA_C110584g0001	C110584	9	848	-	hypothetical protein
NA_C110586g0001	C110586	5	907	-	hypothetical protein
NA_C110588g0001	C110588	120	908	-	hypothetical protein
NA_C110596g0001	C110596	326	634	+	hypothetical protein
NA_C110598g0001	C110598	5	922	+	hypothetical protein
NA_C110602g0001	C110602	19	669	+	hypothetical protein
NA_C110604g0001	C110604	22	939	+	hypothetical protein
NA_C110606g0001	C110606	8	874	+	hypothetical protein
NA_C110608g0001	C110608	267	902	+	hypothetical protein
NA_C110610g0001	C110610	166	774	-	hypothetical protein
NA_C110612g0001	C110612	3	935	-	hypothetical protein
NA_C110626g0001	C110626	3	923	-	hypothetical protein
NA_C110630g0001	C110630	530	925	-	hypothetical protein
NA_C110632g0001	C110632	138	917	+	hypothetical protein
NA_C110634g0001	C110634	2	946	+	hypothetical protein
NA_C110636g0001	C110636	197	946	-	hypothetical protein
NA_C110642g0001	C110642	66	947	+	hypothetical protein
NA_C110644g0001	C110644	99	476	-	hypothetical protein
NA_C110646g0001	C110646	1	948	-	hypothetical protein
NA_C110652g0001	C110652	1	894	-	hypothetical protein
NA_C110654g0001	C110654	3	902	-	hypothetical protein
NA_C110656g0001	C110656	362	697	-	hypothetical protein
NA_C110658g0001	C110658	16	885	+	hypothetical protein
NA_C110660g0001	C110660	598	918	-	hypothetical protein
NA_C110662g0001	C110662	24	857	-	hypothetical protein
NA_C110666g0001	C110666	146	892	-	hypothetical protein
NA_C110668g0001	C110668	2	787	+	hypothetical protein
NA_C110670g0001	C110670	100	930	+	hypothetical protein
NA_C110672g0001	C110672	290	955	+	hypothetical protein
NA_C110678g0001	C110678	109	507	+	hypothetical protein
NA_C110678g0002	C110678	464	904	+	hypothetical protein
NA_C110684g0001	C110684	13	453	-	hypothetical protein
NA_C110688g0001	C110688	25	798	-	hypothetical protein
NA_C110692g0001	C110692	3	959	+	hypothetical protein
NA_C110700g0001	C110700	40	342	+	hypothetical protein
NA_C110700g0002	C110700	392	850	-	hypothetical protein
NA_C110704g0001	C110704	181	867	+	hypothetical protein
NA_C110706g0001	C110706	251	949	+	hypothetical protein
NA_C110710g0001	C110710	68	892	-	hypothetical protein
NA_C110714g0001	C110714	49	672	+	hypothetical protein
NA_C110716g0001	C110716	3	971	+	hypothetical protein
NA_C110720g0001	C110720	143	475	-	hypothetical protein
NA_C110720g0002	C110720	479	958	-	hypothetical protein
NA_C110726g0001	C110726	15	956	+	hypothetical protein
NA_C110744g0001	C110744	167	964	+	hypothetical protein
NA_C110746g0001	C110746	271	948	-	hypothetical protein
NA_C110758g0001	C110758	6	983	-	hypothetical protein
NA_C110760g0001	C110760	71	667	+	hypothetical protein
NA_C110768g0001	C110768	7	831	+	hypothetical protein
NA_C110772g0001	C110772	39	959	+	hypothetical protein
NA_C110780g0001	C110780	238	963	+	hypothetical protein
NA_C110790g0001	C110790	616	993	+	hypothetical protein
NA_C110792g0001	C110792	641	949	+	hypothetical protein
NA_C110794g0001	C110794	3	920	-	hypothetical protein
NA_C110796g0001	C110796	1	996	+	hypothetical protein
NA_C110802g0001	C110802	267	860	+	hypothetical protein
NA_C110810g0001	C110810	97	969	-	hypothetical protein
NA_C110814g0001	C110814	213	998	+	hypothetical protein
NA_C110818g0001	C110818	3	914	-	hypothetical protein
NA_C110822g0001	C110822	50	1003	+	hypothetical protein
NA_C110828g0001	C110828	102	914	+	hypothetical protein
NA_C110836g0001	C110836	97	804	+	hypothetical protein
NA_C110842g0001	C110842	234	1004	+	hypothetical protein
NA_C110846g0001	C110846	5	718	-	hypothetical protein
NA_C110860g0001	C110860	150	488	-	hypothetical protein
NA_C110864g0001	C110864	2	778	-	hypothetical protein
NA_C110868g0001	C110868	24	1013	+	hypothetical protein
NA_C110872g0001	C110872	190	972	-	hypothetical protein
NA_C110880g0001	C110880	243	800	+	hypothetical protein
NA_C110882g0001	C110882	58	819	-	hypothetical protein
NA_C110884g0001	C110884	67	945	+	hypothetical protein
NA_C110886g0001	C110886	3	956	-	hypothetical protein
NA_C110902g0001	C110902	93	863	+	hypothetical protein
NA_C110904g0001	C110904	229	741	-	hypothetical protein
NA_C110906g0001	C110906	5	991	+	hypothetical protein
NA_C110908g0001	C110908	6	581	-	hypothetical protein
NA_C110916g0001	C110916	47	811	-	hypothetical protein
NA_C110926g0001	C110926	441	1028	+	hypothetical protein
NA_C110928g0001	C110928	3	965	-	hypothetical protein
NA_C110930g0001	C110930	77	964	-	hypothetical protein
NA_C110940g0001	C110940	328	1029	+	hypothetical protein
NA_C110942g0001	C110942	56	982	+	hypothetical protein
NA_C110944g0001	C110944	3	656	-	hypothetical protein
NA_C110946g0001	C110946	10	903	-	hypothetical protein
NA_C110948g0001	C110948	334	795	-	hypothetical protein
NA_C110956g0001	C110956	123	1001	+	hypothetical protein
NA_C110972g0001	C110972	158	1045	+	hypothetical protein
NA_C110978g0001	C110978	2	1006	-	hypothetical protein
NA_C110986g0001	C110986	57	860	+	hypothetical protein
NA_C110988g0001	C110988	6	890	-	hypothetical protein
NA_C110992g0001	C110992	133	954	+	hypothetical protein
NA_C110994g0001	C110994	16	1014	-	hypothetical protein
NA_C110996g0001	C110996	59	1054	+	hypothetical protein
NA_C111000g0001	C111000	460	828	-	hypothetical protein
NA_C111010g0001	C111010	5	763	-	hypothetical protein
NA_C111010g0002	C111010	764	1063	+	hypothetical protein
NA_C111012g0001	C111012	146	1015	-	hypothetical protein
NA_C111016g0001	C111016	308	1066	-	hypothetical protein
NA_C111028g0001	C111028	11	394	+	hypothetical protein
NA_C111028g0002	C111028	632	1033	+	hypothetical protein
NA_C111030g0001	C111030	1	1071	+	hypothetical protein
NA_C111036g0001	C111036	302	862	+	hypothetical protein
NA_C111040g0001	C111040	235	1068	-	hypothetical protein
NA_C111044g0001	C111044	44	1057	+	hypothetical protein
NA_C111046g0001	C111046	3	446	-	hypothetical protein
NA_C111048g0001	C111048	3	323	+	hypothetical protein
NA_C111054g0001	C111054	584	892	+	hypothetical protein
NA_C111062g0001	C111062	385	1083	+	hypothetical protein
NA_C111068g0001	C111068	3	1085	+	hypothetical protein
NA_C111076g0001	C111076	76	1077	-	hypothetical protein
NA_C111084g0001	C111084	547	1059	+	hypothetical protein
NA_C111102g0001	C111102	1	1098	+	hypothetical protein
NA_C111106g0001	C111106	684	1064	+	hypothetical protein
NA_C111114g0001	C111114	122	1108	+	hypothetical protein
NA_C111116g0001	C111116	97	846	+	hypothetical protein
NA_C111122g0001	C111122	21	1109	-	hypothetical protein
NA_C111124g0001	C111124	86	799	-	hypothetical protein
NA_C111130g0001	C111130	1	378	+	hypothetical protein
NA_C111130g0002	C111130	379	1092	+	hypothetical protein
NA_C111144g0001	C111144	448	1026	+	hypothetical protein
NA_C111146g0001	C111146	232	1119	+	hypothetical protein
NA_C111148g0001	C111148	49	612	-	hypothetical protein
NA_C111148g0002	C111148	611	940	+	hypothetical protein
NA_C111158g0001	C111158	1	1101	-	hypothetical protein
NA_C111160g0001	C111160	44	1015	-	hypothetical protein
NA_C111162g0001	C111162	28	1044	+	hypothetical protein
NA_C111170g0001	C111170	4	942	-	hypothetical protein
NA_C111172g0001	C111172	46	1116	-	hypothetical protein
NA_C111182g0001	C111182	18	1091	-	hypothetical protein
NA_C111186g0001	C111186	657	1139	+	hypothetical protein
NA_C111188g0001	C111188	28	1107	+	hypothetical protein
NA_C111192g0001	C111192	14	970	-	hypothetical protein
NA_C111196g0001	C111196	210	1142	+	hypothetical protein
NA_C111208g0001	C111208	19	1026	-	hypothetical protein
NA_C111214g0001	C111214	6	992	-	hypothetical protein
NA_C111216g0001	C111216	1	1152	+	hypothetical protein
NA_C111218g0001	C111218	9	1124	+	hypothetical protein
NA_C111224g0001	C111224	123	902	-	hypothetical protein
NA_C111228g0001	C111228	71	1129	+	hypothetical protein
NA_C111232g0001	C111232	151	744	+	hypothetical protein
NA_C111236g0001	C111236	89	853	+	hypothetical protein
NA_C111238g0001	C111238	30	995	-	hypothetical protein
NA_C111246g0001	C111246	531	854	-	hypothetical protein
NA_C111248g0001	C111248	250	993	-	hypothetical protein
NA_C111256g0001	C111256	20	958	-	hypothetical protein
NA_C111258g0001	C111258	64	762	-	hypothetical protein
NA_C111258g0002	C111258	763	1167	-	hypothetical protein
NA_C111264g0001	C111264	36	1079	-	hypothetical protein
NA_C111268g0001	C111268	550	1113	-	hypothetical protein
NA_C111270g0001	C111270	348	1169	+	hypothetical protein
NA_C111274g0001	C111274	7	810	+	hypothetical protein
NA_C111282g0001	C111282	1	1023	-	hypothetical protein
NA_C111288g0001	C111288	5	1177	+	hypothetical protein
NA_C111298g0001	C111298	2	1027	-	hypothetical protein
NA_C111304g0001	C111304	234	1085	+	hypothetical protein
NA_C111306g0001	C111306	3	1022	-	hypothetical protein
NA_C111310g0001	C111310	116	478	-	hypothetical protein
NA_C111310g0002	C111310	733	1191	-	hypothetical protein
NA_C111322g0001	C111322	83	472	+	hypothetical protein
NA_C111330g0001	C111330	16	870	+	hypothetical protein
NA_C111332g0001	C111332	69	482	+	hypothetical protein
NA_C111332g0002	C111332	514	1197	+	hypothetical protein
NA_C111334g0001	C111334	64	1104	+	hypothetical protein
NA_C111338g0001	C111338	261	1073	-	hypothetical protein
NA_C111340g0001	C111340	133	648	-	hypothetical protein
NA_C111354g0001	C111354	403	879	-	hypothetical protein
NA_C111356g0001	C111356	7	1158	-	hypothetical protein
NA_C111358g0001	C111358	8	1189	-	hypothetical protein
NA_C111362g0001	C111362	706	1191	-	hypothetical protein
NA_C111364g0001	C111364	614	1123	+	hypothetical protein
NA_C111366g0001	C111366	255	1211	+	hypothetical protein
NA_C111368g0001	C111368	35	385	-	hypothetical protein
NA_C111368g0002	C111368	884	1192	-	hypothetical protein
NA_C111374g0001	C111374	493	831	+	hypothetical protein
NA_C111376g0001	C111376	191	1153	-	hypothetical protein
NA_C111378g0001	C111378	9	1118	-	hypothetical protein
NA_C111382g0001	C111382	8	505	+	hypothetical protein
NA_C111382g0002	C111382	729	1121	+	hypothetical protein
NA_C111384g0001	C111384	6	830	-	hypothetical protein
NA_C111388g0001	C111388	3	1220	+	hypothetical protein
NA_C111392g0001	C111392	2	1225	-	hypothetical protein
NA_C111394g0001	C111394	572	1225	-	hypothetical protein
NA_C111400g0001	C111400	181	1152	-	hypothetical protein
NA_C111404g0001	C111404	406	1047	-	hypothetical protein
NA_C111406g0001	C111406	33	1094	-	hypothetical protein
NA_C111410g0001	C111410	774	1175	-	hypothetical protein
NA_C111412g0001	C111412	3	650	+	hypothetical protein
NA_C111414g0001	C111414	2	955	+	hypothetical protein
NA_C111420g0001	C111420	140	928	+	hypothetical protein
NA_C111430g0001	C111430	224	1048	-	hypothetical protein
NA_C111432g0001	C111432	117	524	-	hypothetical protein
NA_C111436g0001	C111436	19	654	+	hypothetical protein
NA_C111442g0001	C111442	36	962	-	hypothetical protein
NA_C111446g0001	C111446	141	1043	-	hypothetical protein
NA_C111450g0001	C111450	115	1134	-	hypothetical protein
NA_C111452g0001	C111452	332	1207	+	hypothetical protein
NA_C111454g0001	C111454	22	750	+	hypothetical protein
NA_C111454g0002	C111454	802	1164	-	hypothetical protein
NA_C111456g0001	C111456	609	1247	+	hypothetical protein
NA_C111460g0001	C111460	244	1239	-	hypothetical protein
NA_C111464g0001	C111464	68	1081	-	hypothetical protein
NA_C111468g0001	C111468	169	1227	+	hypothetical protein
NA_C111472g0001	C111472	60	1211	-	hypothetical protein
NA_C111482g0001	C111482	10	1236	+	hypothetical protein
NA_C111490g0001	C111490	3	1253	-	hypothetical protein
NA_C111492g0001	C111492	62	1117	+	hypothetical protein
NA_C111500g0001	C111500	373	921	-	hypothetical protein
NA_C111502g0001	C111502	150	953	-	hypothetical protein
NA_C111514g0001	C111514	81	1175	-	hypothetical protein
NA_C111516g0001	C111516	35	1231	+	hypothetical protein
NA_C111520g0001	C111520	478	1080	+	hypothetical protein
NA_C111528g0001	C111528	172	1251	+	hypothetical protein
NA_C111538g0001	C111538	295	1113	+	hypothetical protein
NA_C111546g0001	C111546	4	1257	-	hypothetical protein
NA_C111548g0001	C111548	437	1054	+	hypothetical protein
NA_C111552g0001	C111552	359	1291	+	hypothetical protein
NA_C111556g0001	C111556	4	354	+	hypothetical protein
NA_C111556g0002	C111556	787	1269	+	hypothetical protein
NA_C111560g0001	C111560	2	373	-	hypothetical protein
NA_C111560g0002	C111560	595	1200	-	hypothetical protein
NA_C111562g0001	C111562	66	1082	+	hypothetical protein
NA_C111568g0001	C111568	643	960	+	hypothetical protein
NA_C111574g0001	C111574	117	1079	-	hypothetical protein
NA_C111596g0001	C111596	4	1293	-	hypothetical protein
NA_C111598g0001	C111598	390	1310	+	hypothetical protein
NA_C111600g0001	C111600	866	1315	-	hypothetical protein
NA_C111602g0001	C111602	50	1078	-	hypothetical protein
NA_C111608g0001	C111608	336	671	+	hypothetical protein
NA_C111608g0002	C111608	674	982	-	hypothetical protein
NA_C111610g0001	C111610	53	658	+	hypothetical protein
NA_C111612g0001	C111612	65	1090	+	hypothetical protein
NA_C111618g0001	C111618	209	1273	+	hypothetical protein
NA_C111624g0001	C111624	45	1325	+	hypothetical protein
NA_C111628g0001	C111628	211	1074	-	hypothetical protein
NA_C111630g0001	C111630	70	636	+	hypothetical protein
NA_C111630g0002	C111630	642	1328	+	hypothetical protein
NA_C111632g0001	C111632	705	1052	-	hypothetical protein
NA_C111634g0001	C111634	104	415	+	hypothetical protein
NA_C111636g0001	C111636	111	731	-	hypothetical protein
NA_C111640g0001	C111640	6	1169	+	hypothetical protein
NA_C111642g0001	C111642	269	1339	+	hypothetical protein
NA_C111644g0001	C111644	47	1315	-	hypothetical protein
NA_C111656g0001	C111656	1	1347	+	hypothetical protein
NA_C111660g0001	C111660	242	1111	-	hypothetical protein
NA_C111672g0001	C111672	2	1342	+	hypothetical protein
NA_C111676g0001	C111676	80	1300	+	hypothetical protein
NA_C111680g0001	C111680	352	1203	+	hypothetical protein
NA_C111688g0001	C111688	61	1215	+	hypothetical protein
NA_C111694g0001	C111694	294	1361	-	hypothetical protein
NA_C111696g0001	C111696	910	1365	-	hypothetical protein
NA_C111698g0001	C111698	32	601	-	hypothetical protein
NA_C111698g0002	C111698	885	1220	-	hypothetical protein
NA_C111702g0001	C111702	122	1240	+	hypothetical protein
NA_C111708g0001	C111708	6	1298	-	hypothetical protein
NA_C111710g0001	C111710	4	885	-	hypothetical protein
NA_C111714g0001	C111714	521	1378	+	hypothetical protein
NA_C111716g0001	C111716	3	1112	-	hypothetical protein
NA_C111718g0001	C111718	896	1255	-	hypothetical protein
NA_C111720g0001	C111720	88	1320	-	hypothetical protein
NA_C111726g0001	C111726	232	1383	-	hypothetical protein
NA_C111728g0001	C111728	3	716	-	hypothetical protein
NA_C111736g0001	C111736	64	1191	-	hypothetical protein
NA_C111738g0001	C111738	342	1388	+	hypothetical protein
NA_C111742g0001	C111742	6	1271	+	hypothetical protein
NA_C111748g0001	C111748	640	1170	+	hypothetical protein
NA_C111752g0001	C111752	150	1388	+	hypothetical protein
NA_C111754g0001	C111754	2	472	+	hypothetical protein
NA_C111756g0001	C111756	100	894	+	hypothetical protein
NA_C111766g0001	C111766	3	1289	-	hypothetical protein
NA_C111774g0001	C111774	33	1232	+	hypothetical protein
NA_C111780g0001	C111780	109	1167	+	hypothetical protein
NA_C111784g0001	C111784	227	979	+	hypothetical protein
NA_C111792g0001	C111792	2	805	-	hypothetical protein
NA_C111792g0002	C111792	872	1417	+	hypothetical protein
NA_C111796g0001	C111796	43	1425	-	hypothetical protein
NA_C111808g0001	C111808	322	1431	+	hypothetical protein
NA_C111810g0001	C111810	1	1434	+	hypothetical protein
NA_C111820g0001	C111820	15	1331	-	hypothetical protein
NA_C111822g0001	C111822	25	441	-	hypothetical protein
NA_C111824g0001	C111824	3	1445	+	hypothetical protein
NA_C111832g0001	C111832	211	1413	+	hypothetical protein
NA_C111844g0001	C111844	5	1444	-	hypothetical protein
NA_C111852g0001	C111852	3	656	-	hypothetical protein
NA_C111862g0001	C111862	97	1422	+	hypothetical protein
NA_C111864g0001	C111864	377	1309	+	hypothetical protein
NA_C111872g0001	C111872	7	1476	-	hypothetical protein
NA_C111874g0001	C111874	411	1217	-	hypothetical protein
NA_C111878g0001	C111878	1	1473	+	hypothetical protein
NA_C111880g0001	C111880	83	1456	-	hypothetical protein
NA_C111884g0001	C111884	17	1426	+	hypothetical protein
NA_C111888g0001	C111888	264	1238	+	hypothetical protein
NA_C111892g0001	C111892	65	1402	+	hypothetical protein
NA_C111896g0001	C111896	811	1188	+	hypothetical protein
NA_C111902g0001	C111902	52	1455	-	hypothetical protein
NA_C111904g0001	C111904	12	1481	+	hypothetical protein
NA_C111906g0001	C111906	16	660	-	hypothetical protein
NA_C111908g0001	C111908	155	1426	-	hypothetical protein
NA_C111912g0001	C111912	2	745	-	hypothetical protein
NA_C111916g0001	C111916	21	1376	+	hypothetical protein
NA_C111918g0001	C111918	1031	1447	+	hypothetical protein
NA_C111922g0001	C111922	148	1305	+	hypothetical protein
NA_C111926g0001	C111926	291	1418	+	hypothetical protein
NA_C111930g0001	C111930	485	883	+	hypothetical protein
NA_C111952g0001	C111952	420	1475	+	hypothetical protein
NA_C111958g0001	C111958	374	1537	+	hypothetical protein
NA_C111960g0001	C111960	53	1201	-	hypothetical protein
NA_C111968g0001	C111968	411	1109	-	hypothetical protein
NA_C111986g0001	C111986	191	556	-	hypothetical protein
NA_C111986g0002	C111986	889	1539	-	hypothetical protein
NA_C111990g0001	C111990	79	1050	-	hypothetical protein
NA_C111994g0001	C111994	68	1387	+	hypothetical protein
NA_C111996g0001	C111996	5	1558	-	hypothetical protein
NA_C112010g0001	C112010	469	1410	+	hypothetical protein
NA_C112012g0001	C112012	91	1383	+	hypothetical protein
NA_C112014g0001	C112014	261	1070	-	hypothetical protein
NA_C112020g0001	C112020	218	1078	-	hypothetical protein
NA_C112022g0001	C112022	38	580	+	hypothetical protein
NA_C112022g0002	C112022	881	1537	+	hypothetical protein
NA_C112024g0001	C112024	137	1576	+	hypothetical protein
NA_C112026g0001	C112026	67	1578	+	hypothetical protein
NA_C112028g0001	C112028	9	1547	-	hypothetical protein
NA_C112042g0001	C112042	261	1448	+	hypothetical protein
NA_C112048g0001	C112048	725	1213	-	hypothetical protein
NA_C112060g0001	C112060	3	1400	-	hypothetical protein
NA_C112068g0001	C112068	417	1565	-	hypothetical protein
NA_C112070g0001	C112070	14	1525	-	hypothetical protein
NA_C112072g0001	C112072	14	1459	-	hypothetical protein
NA_C112080g0001	C112080	3	557	-	hypothetical protein
NA_C112084g0001	C112084	27	1610	-	hypothetical protein
NA_C112088g0001	C112088	641	1429	+	hypothetical protein
NA_C112098g0001	C112098	308	1636	-	hypothetical protein
NA_C112108g0001	C112108	1086	1439	+	hypothetical protein
NA_C112110g0001	C112110	37	1644	+	hypothetical protein
NA_C112134g0001	C112134	39	1580	+	hypothetical protein
NA_C112136g0001	C112136	335	793	-	hypothetical protein
NA_C112144g0001	C112144	275	1627	+	hypothetical protein
NA_C112146g0001	C112146	80	601	+	hypothetical protein
NA_C112146g0002	C112146	1158	1625	+	hypothetical protein
NA_C112148g0001	C112148	881	1654	-	hypothetical protein
NA_C112152g0001	C112152	89	1678	+	hypothetical protein
NA_C112158g0001	C112158	62	1069	+	hypothetical protein
NA_C112158g0002	C112158	1133	1651	-	hypothetical protein
NA_C112172g0001	C112172	94	1461	+	hypothetical protein
NA_C112174g0001	C112174	21	491	+	hypothetical protein
NA_C112174g0002	C112174	498	1685	+	hypothetical protein
NA_C112178g0001	C112178	65	1366	+	hypothetical protein
NA_C112180g0001	C112180	584	1696	+	hypothetical protein
NA_C112182g0001	C112182	1	1707	+	hypothetical protein
NA_C112184g0001	C112184	122	1624	+	hypothetical protein
NA_C112186g0001	C112186	50	1597	+	hypothetical protein
NA_C112188g0001	C112188	3	575	-	hypothetical protein
NA_C112188g0002	C112188	616	1641	-	hypothetical protein
NA_C112208g0001	C112208	154	1626	-	hypothetical protein
NA_C112212g0001	C112212	88	915	+	hypothetical protein
NA_C112212g0002	C112212	1009	1482	-	hypothetical protein
NA_C112222g0001	C112222	346	885	+	hypothetical protein
NA_C112222g0002	C112222	1200	1742	+	hypothetical protein
NA_C112226g0001	C112226	18	674	+	hypothetical protein
NA_C112234g0001	C112234	101	862	-	hypothetical protein
NA_C112234g0002	C112234	891	1664	-	hypothetical protein
NA_C112254g0001	C112254	371	1660	-	hypothetical protein
NA_C112258g0001	C112258	188	1666	-	hypothetical protein
NA_C112260g0001	C112260	30	1163	+	hypothetical protein
NA_C112260g0002	C112260	1372	1761	+	hypothetical protein
NA_C112270g0001	C112270	17	538	-	hypothetical protein
NA_C112270g0002	C112270	507	1790	-	hypothetical protein
NA_C112272g0001	C112272	133	1338	+	hypothetical protein
NA_C112280g0001	C112280	15	1169	+	hypothetical protein
NA_C112282g0001	C112282	190	1782	+	hypothetical protein
NA_C112288g0001	C112288	264	1742	-	hypothetical protein
NA_C112302g0001	C112302	17	1708	+	hypothetical protein
NA_C112306g0001	C112306	13	1740	+	hypothetical protein
NA_C112314g0001	C112314	32	478	-	hypothetical protein
NA_C112314g0002	C112314	734	1045	+	hypothetical protein
NA_C112314g0003	C112314	1271	1603	+	hypothetical protein
NA_C112324g0001	C112324	730	1590	+	hypothetical protein
NA_C112332g0001	C112332	1521	1850	-	hypothetical protein
NA_C112334g0001	C112334	8	1123	-	hypothetical protein
NA_C112334g0002	C112334	1176	1610	+	hypothetical protein
NA_C112338g0001	C112338	25	1332	-	hypothetical protein
NA_C112340g0001	C112340	677	1792	+	hypothetical protein
NA_C112362g0001	C112362	16	1878	+	hypothetical protein
NA_C112370g0001	C112370	192	1886	-	hypothetical protein
NA_C112374g0001	C112374	87	1610	-	hypothetical protein
NA_C112376g0001	C112376	46	1854	-	hypothetical protein
NA_C112380g0001	C112380	339	1736	-	hypothetical protein
NA_C112384g0001	C112384	380	1888	-	hypothetical protein
NA_C112412g0001	C112412	375	809	+	hypothetical protein
NA_C112412g0002	C112412	1091	1933	+	hypothetical protein
NA_C112420g0001	C112420	2	1684	-	hypothetical protein
NA_C112422g0001	C112422	107	949	-	hypothetical protein
NA_C112422g0002	C112422	1131	1802	-	hypothetical protein
NA_C112430g0001	C112430	445	1851	-	hypothetical protein
NA_C112436g0001	C112436	1	1302	+	hypothetical protein
NA_C112436g0002	C112436	1314	1856	-	hypothetical protein
NA_C112440g0001	C112440	30	1133	-	hypothetical protein
NA_C112448g0001	C112448	192	1532	+	hypothetical protein
NA_C112464g0001	C112464	65	991	-	hypothetical protein
NA_C112464g0002	C112464	1293	1847	+	hypothetical protein
NA_C112470g0001	C112470	82	1917	-	hypothetical protein
NA_C112492g0001	C112492	111	1376	+	hypothetical protein
NA_C112506g0001	C112506	231	1742	-	hypothetical protein
NA_C112510g0001	C112510	13	1101	+	hypothetical protein
NA_C112510g0002	C112510	1211	2020	-	hypothetical protein
NA_C112512g0001	C112512	60	650	+	hypothetical protein
NA_C112512g0002	C112512	1356	1949	-	hypothetical protein
NA_C112522g0001	C112522	33	881	+	hypothetical protein
NA_C112522g0002	C112522	991	1956	-	hypothetical protein
NA_C112552g0001	C112552	63	824	+	hypothetical protein
NA_C112552g0002	C112552	898	2064	+	hypothetical protein
NA_C112554g0001	C112554	1	1347	-	hypothetical protein
NA_C112562g0001	C112562	36	2054	-	hypothetical protein
NA_C112586g0001	C112586	111	1334	-	hypothetical protein
NA_C112586g0002	C112586	1619	1921	-	hypothetical protein
NA_C112594g0001	C112594	336	2198	-	hypothetical protein
NA_C112600g0001	C112600	4	483	-	hypothetical protein
NA_C112600g0002	C112600	663	1988	-	hypothetical protein
NA_C112608g0001	C112608	99	2159	-	hypothetical protein
NA_C112616g0001	C112616	564	1400	+	hypothetical protein
NA_C112622g0001	C112622	305	742	-	hypothetical protein
NA_C112622g0002	C112622	743	2200	+	hypothetical protein
NA_C112640g0001	C112640	555	962	+	hypothetical protein
NA_C112642g0001	C112642	756	1124	+	hypothetical protein
NA_C112648g0001	C112648	521	1354	-	hypothetical protein
NA_C112648g0002	C112648	1418	2116	+	hypothetical protein
NA_C112652g0001	C112652	133	1707	+	hypothetical protein
NA_C112656g0001	C112656	39	1745	-	hypothetical protein
NA_C112662g0001	C112662	327	722	+	hypothetical protein
NA_C112662g0002	C112662	727	2208	-	hypothetical protein
NA_C112676g0001	C112676	276	1319	-	hypothetical protein
NA_C112684g0001	C112684	227	1546	-	hypothetical protein
NA_C112686g0001	C112686	395	937	+	hypothetical protein
NA_C112686g0002	C112686	1305	1805	-	hypothetical protein
NA_C112692g0001	C112692	123	1679	-	hypothetical protein
NA_C112692g0002	C112692	1834	2139	-	hypothetical protein
NA_C112702g0001	C112702	242	940	+	hypothetical protein
NA_C112702g0002	C112702	1041	1580	-	hypothetical protein
NA_C112702g0003	C112702	1667	2275	-	hypothetical protein
NA_C112708g0001	C112708	78	488	+	hypothetical protein
NA_C112708g0002	C112708	622	2229	-	hypothetical protein
NA_C112714g0001	C112714	200	1069	-	hypothetical protein
NA_C112714g0002	C112714	1246	1929	+	hypothetical protein
NA_C112714g0003	C112714	2028	2378	-	hypothetical protein
NA_C112722g0001	C112722	253	621	+	hypothetical protein
NA_C112722g0002	C112722	1310	2359	-	hypothetical protein
NA_C112726g0001	C112726	43	984	-	hypothetical protein
NA_C112726g0002	C112726	1165	1719	+	hypothetical protein
NA_C112726g0003	C112726	1762	2061	-	hypothetical protein
NA_C112746g0001	C112746	78	635	+	hypothetical protein
NA_C112746g0002	C112746	854	1252	+	hypothetical protein
NA_C112746g0003	C112746	1636	2409	+	hypothetical protein
NA_C112754g0001	C112754	460	1305	-	hypothetical protein
NA_C112754g0002	C112754	1391	1966	-	hypothetical protein
NA_C112754g0003	C112754	2009	2374	-	hypothetical protein
NA_C112764g0001	C112764	156	1082	-	hypothetical protein
NA_C112764g0002	C112764	2098	2436	-	hypothetical protein
NA_C112768g0001	C112768	969	1418	+	hypothetical protein
NA_C112768g0002	C112768	1619	2365	-	hypothetical protein
NA_C112778g0001	C112778	35	964	+	hypothetical protein
NA_C112792g0001	C112792	600	1679	-	hypothetical protein
NA_C112792g0002	C112792	1681	2541	+	hypothetical protein
NA_C112798g0001	C112798	3	983	-	hypothetical protein
NA_C112798g0002	C112798	1357	1899	-	hypothetical protein
NA_C112804g0001	C112804	394	762	+	hypothetical protein
NA_C112812g0001	C112812	21	668	+	hypothetical protein
NA_C112812g0002	C112812	709	1389	-	hypothetical protein
NA_C112812g0003	C112812	1426	2547	+	hypothetical protein
NA_C112816g0001	C112816	442	2610	+	hypothetical protein
NA_C112820g0001	C112820	10	2067	-	hypothetical protein
NA_C112830g0001	C112830	26	754	-	hypothetical protein
NA_C112830g0002	C112830	904	1992	+	hypothetical protein
NA_C112830g0003	C112830	2108	2638	+	hypothetical protein
NA_C112838g0001	C112838	244	819	+	hypothetical protein
NA_C112842g0001	C112842	21	488	+	hypothetical protein
NA_C112842g0002	C112842	866	2542	+	hypothetical protein
NA_C112848g0001	C112848	371	1063	+	hypothetical protein
NA_C112848g0002	C112848	1157	2566	-	hypothetical protein
NA_C112856g0001	C112856	8	2662	-	hypothetical protein
NA_C112872g0001	C112872	2	565	-	hypothetical protein
NA_C112872g0002	C112872	1274	2713	-	hypothetical protein
NA_C112894g0001	C112894	124	1029	-	hypothetical protein
NA_C112894g0002	C112894	1131	2483	-	hypothetical protein
NA_C112896g0001	C112896	207	2621	-	hypothetical protein
NA_C112902g0001	C112902	1630	2718	-	hypothetical protein
NA_C112904g0001	C112904	34	390	+	hypothetical protein
NA_C112904g0002	C112904	536	1180	+	hypothetical protein
NA_C112904g0003	C112904	1424	2809	+	hypothetical protein
NA_C112908g0001	C112908	777	2312	+	hypothetical protein
NA_C112920g0001	C112920	23	2188	+	hypothetical protein
NA_C112920g0002	C112920	2220	2690	-	hypothetical protein
NA_C112922g0001	C112922	41	2371	+	hypothetical protein
NA_C112922g0002	C112922	2567	2872	-	hypothetical protein
NA_C112950g0001	C112950	131	1612	+	hypothetical protein
NA_C112950g0002	C112950	1713	2648	-	hypothetical protein
NA_C112952g0001	C112952	1767	2471	+	hypothetical protein
NA_C112956g0001	C112956	15	1749	-	hypothetical protein
NA_C112956g0002	C112956	1849	2901	+	hypothetical protein
NA_C112960g0001	C112960	4	927	-	hypothetical protein
NA_C112960g0002	C112960	1638	2588	-	hypothetical protein
NA_C112962g0001	C112962	203	601	+	hypothetical protein
NA_C112962g0002	C112962	814	1530	+	hypothetical protein
NA_C112962g0003	C112962	1770	2861	+	hypothetical protein
NA_C112966g0001	C112966	29	820	-	hypothetical protein
NA_C112966g0002	C112966	1080	2996	-	hypothetical protein
NA_C112970g0001	C112970	11	3022	-	hypothetical protein
NA_C112976g0001	C112976	1695	2471	-	hypothetical protein
NA_C113016g0001	C113016	74	2416	+	hypothetical protein
NA_C113016g0002	C113016	2416	3051	+	hypothetical protein
NA_C113032g0001	C113032	237	1079	+	hypothetical protein
NA_C113032g0002	C113032	1161	2684	+	hypothetical protein
NA_C113032g0003	C113032	2766	3308	+	hypothetical protein
NA_C113084g0001	C113084	100	678	+	hypothetical protein
NA_C113084g0002	C113084	918	1454	+	hypothetical protein
NA_C113084g0003	C113084	1602	3449	+	hypothetical protein
NA_C113096g0001	C113096	349	1548	-	hypothetical protein
NA_C113096g0002	C113096	1586	3538	-	hypothetical protein
NA_C113114g0001	C113114	541	1842	+	hypothetical protein
NA_C113122g0001	C113122	12	3821	+	hypothetical protein
NA_C113150g0001	C113150	90	428	-	hypothetical protein
NA_C113150g0002	C113150	502	1806	+	hypothetical protein
NA_C113150g0003	C113150	1869	2582	+	hypothetical protein
NA_C113150g0004	C113150	3026	3964	-	hypothetical protein
NA_C113174g0001	C113174	316	1338	+	hypothetical protein
NA_C113174g0002	C113174	1372	1887	-	hypothetical protein
NA_C113174g0003	C113174	1991	2920	-	hypothetical protein
NA_C113174g0004	C113174	2999	4075	-	hypothetical protein
NA_C113262g0001	C113262	705	3197	+	hypothetical protein
NA_scaffold1g0001	scaffold1	2	508	+	hypothetical protein
NA_scaffold10g0001	scaffold10	23	490	-	hypothetical protein
NA_scaffold1002g0001	scaffold1002	66	377	-	hypothetical protein
NA_scaffold1007g0001	scaffold1007	751	1062	+	hypothetical protein
NA_scaffold1008g0001	scaffold1008	1	756	-	hypothetical protein
NA_scaffold1008g0002	scaffold1008	1916	4156	-	hypothetical protein
NA_scaffold1013g0001	scaffold1013	1710	3074	+	hypothetical protein
NA_scaffold1015g0001	scaffold1015	68	487	+	hypothetical protein
NA_scaffold1016g0001	scaffold1016	5	1036	-	hypothetical protein
NA_scaffold1016g0002	scaffold1016	1204	1794	-	hypothetical protein
NA_scaffold1016g0003	scaffold1016	2105	3589	+	hypothetical protein
NA_scaffold102g0001	scaffold102	1395	2228	+	hypothetical protein
NA_scaffold1020g0001	scaffold1020	30	371	-	hypothetical protein
NA_scaffold1022g0001	scaffold1022	876	1850	+	hypothetical protein
NA_scaffold1022g0002	scaffold1022	1970	3181	-	hypothetical protein
NA_scaffold1022g0003	scaffold1022	6295	7170	+	hypothetical protein
NA_scaffold1023g0001	scaffold1023	1972	2757	+	hypothetical protein
NA_scaffold1024g0001	scaffold1024	112	1089	+	hypothetical protein
NA_scaffold1024g0002	scaffold1024	1091	2773	+	hypothetical protein
NA_scaffold1024g0003	scaffold1024	3705	4460	-	hypothetical protein
NA_scaffold1025g0001	scaffold1025	2	304	-	hypothetical protein
NA_scaffold1029g0001	scaffold1029	3	644	-	hypothetical protein
NA_scaffold1029g0002	scaffold1029	647	4513	-	hypothetical protein
NA_scaffold1029g0003	scaffold1029	5261	6682	+	hypothetical protein
NA_scaffold1029g0004	scaffold1029	6795	7787	+	hypothetical protein
NA_scaffold1029g0005	scaffold1029	8746	10647	-	hypothetical protein
NA_scaffold1029g0006	scaffold1029	10913	11347	-	hypothetical protein
NA_scaffold103g0001	scaffold103	510	2348	-	hypothetical protein
NA_scaffold103g0002	scaffold103	2349	2789	-	hypothetical protein
NA_scaffold1033g0001	scaffold1033	66	479	-	hypothetical protein
NA_scaffold1033g0002	scaffold1033	530	841	-	hypothetical protein
NA_scaffold1035g0001	scaffold1035	913	1248	-	hypothetical protein
NA_scaffold1036g0001	scaffold1036	84	617	-	hypothetical protein
NA_scaffold1037g0001	scaffold1037	860	1294	+	hypothetical protein
NA_scaffold104g0001	scaffold104	508	1668	-	hypothetical protein
NA_scaffold104g0002	scaffold104	1745	2848	-	hypothetical protein
NA_scaffold1041g0001	scaffold1041	12	449	-	hypothetical protein
NA_scaffold1043g0001	scaffold1043	1781	2131	-	hypothetical protein
NA_scaffold1043g0002	scaffold1043	2420	3013	-	hypothetical protein
NA_scaffold1044g0001	scaffold1044	833	1234	-	hypothetical protein
NA_scaffold1044g0002	scaffold1044	2428	2850	+	hypothetical protein
NA_scaffold1046g0001	scaffold1046	791	1120	-	hypothetical protein
NA_scaffold1047g0001	scaffold1047	76	447	-	hypothetical protein
NA_scaffold1047g0002	scaffold1047	991	1686	+	hypothetical protein
NA_scaffold1047g0003	scaffold1047	2156	4058	-	hypothetical protein
NA_scaffold1047g0004	scaffold1047	4373	5548	-	hypothetical protein
NA_scaffold1047g0005	scaffold1047	5686	6951	-	hypothetical protein
NA_scaffold1047g0006	scaffold1047	7143	7445	+	hypothetical protein
NA_scaffold1047g0007	scaffold1047	7577	8569	-	hypothetical protein
NA_scaffold1047g0008	scaffold1047	9008	10423	-	hypothetical protein
NA_scaffold1047g0009	scaffold1047	10828	11757	+	hypothetical protein
NA_scaffold1047g0010	scaffold1047	12412	12870	+	hypothetical protein
NA_scaffold1047g0011	scaffold1047	12873	14834	+	hypothetical protein
NA_scaffold1049g0001	scaffold1049	65	3643	+	hypothetical protein
NA_scaffold1049g0002	scaffold1049	4005	4928	-	hypothetical protein
NA_scaffold1049g0003	scaffold1049	5178	6431	+	hypothetical protein
NA_scaffold1049g0004	scaffold1049	6590	7339	+	hypothetical protein
NA_scaffold1049g0005	scaffold1049	7774	8931	+	hypothetical protein
NA_scaffold1049g0006	scaffold1049	9302	10084	-	hypothetical protein
NA_scaffold1049g0007	scaffold1049	10342	10677	+	hypothetical protein
NA_scaffold1049g0008	scaffold1049	11527	12543	-	hypothetical protein
NA_scaffold1049g0009	scaffold1049	13315	13863	+	hypothetical protein
NA_scaffold1049g0010	scaffold1049	14059	14658	+	hypothetical protein
NA_scaffold105g0001	scaffold105	523	1860	-	hypothetical protein
NA_scaffold1050g0001	scaffold1050	670	993	-	hypothetical protein
NA_scaffold1051g0001	scaffold1051	510	1370	+	hypothetical protein
NA_scaffold1051g0002	scaffold1051	1573	2460	+	hypothetical protein
NA_scaffold1062g0001	scaffold1062	204	452	+	hypothetical protein
NA_scaffold1063g0001	scaffold1063	319	831	+	hypothetical protein
NA_scaffold1063g0002	scaffold1063	1848	2411	-	hypothetical protein
NA_scaffold1063g0003	scaffold1063	3063	3659	-	hypothetical protein
NA_scaffold1063g0004	scaffold1063	3752	4955	-	hypothetical protein
NA_scaffold1063g0005	scaffold1063	5115	6287	-	hypothetical protein
NA_scaffold1063g0006	scaffold1063	6655	7719	-	hypothetical protein
NA_scaffold1065g0001	scaffold1065	44	844	+	hypothetical protein
NA_scaffold1066g0001	scaffold1066	209	844	+	hypothetical protein
NA_scaffold1072g0001	scaffold1072	831	1592	+	hypothetical protein
NA_scaffold1073g0001	scaffold1073	8	676	-	hypothetical protein
NA_scaffold1074g0001	scaffold1074	625	981	-	hypothetical protein
NA_scaffold1075g0001	scaffold1075	77	1312	+	hypothetical protein
NA_scaffold1075g0002	scaffold1075	1847	2641	+	hypothetical protein
NA_scaffold1076g0001	scaffold1076	34	702	+	hypothetical protein
NA_scaffold1077g0001	scaffold1077	601	1722	+	hypothetical protein
NA_scaffold1077g0002	scaffold1077	1966	3234	+	hypothetical protein
NA_scaffold1077g0003	scaffold1077	3273	3698	+	hypothetical protein
NA_scaffold1077g0004	scaffold1077	3853	4176	-	hypothetical protein
NA_scaffold1078g0001	scaffold1078	4	348	+	hypothetical protein
NA_scaffold1078g0002	scaffold1078	349	1536	+	hypothetical protein
NA_scaffold1082g0001	scaffold1082	6	320	+	hypothetical protein
NA_scaffold1082g0002	scaffold1082	321	698	+	hypothetical protein
NA_scaffold1082g0003	scaffold1082	771	2027	-	hypothetical protein
NA_scaffold1082g0004	scaffold1082	2126	2659	-	hypothetical protein
NA_scaffold1082g0005	scaffold1082	2962	3285	+	hypothetical protein
NA_scaffold1082g0006	scaffold1082	3376	3861	+	hypothetical protein
NA_scaffold1083g0001	scaffold1083	598	900	-	hypothetical protein
NA_scaffold1085g0001	scaffold1085	6	467	+	hypothetical protein
NA_scaffold1087g0001	scaffold1087	1293	1607	-	hypothetical protein
NA_scaffold1088g0001	scaffold1088	546	857	+	hypothetical protein
NA_scaffold1090g0001	scaffold1090	160	507	-	hypothetical protein
NA_scaffold1091g0001	scaffold1091	110	1105	+	hypothetical protein
NA_scaffold1096g0001	scaffold1096	197	700	+	hypothetical protein
NA_scaffold1096g0002	scaffold1096	1071	2684	-	hypothetical protein
NA_scaffold1096g0003	scaffold1096	2868	3263	-	hypothetical protein
NA_scaffold1096g0004	scaffold1096	3304	3840	+	hypothetical protein
NA_scaffold1096g0005	scaffold1096	4242	6731	-	hypothetical protein
NA_scaffold1096g0006	scaffold1096	6985	9381	-	hypothetical protein
NA_scaffold1096g0007	scaffold1096	9335	9637	-	hypothetical protein
NA_scaffold1098g0001	scaffold1098	2	451	+	hypothetical protein
NA_scaffold110g0001	scaffold110	279	681	+	hypothetical protein
NA_scaffold1101g0001	scaffold1101	4741	5121	-	hypothetical protein
NA_scaffold1102g0001	scaffold1102	184	486	+	hypothetical protein
NA_scaffold1102g0002	scaffold1102	679	1203	+	hypothetical protein
NA_scaffold1102g0003	scaffold1102	1628	1969	-	hypothetical protein
NA_scaffold1107g0001	scaffold1107	77	1417	+	hypothetical protein
NA_scaffold1107g0002	scaffold1107	1710	2645	+	hypothetical protein
NA_scaffold111g0001	scaffold111	171	1004	+	hypothetical protein
NA_scaffold1117g0001	scaffold1117	1298	2890	+	hypothetical protein
NA_scaffold1117g0002	scaffold1117	2954	3667	-	hypothetical protein
NA_scaffold1117g0003	scaffold1117	3773	4303	-	hypothetical protein
NA_scaffold1117g0004	scaffold1117	4870	5538	-	hypothetical protein
NA_scaffold1118g0001	scaffold1118	2	734	+	hypothetical protein
NA_scaffold1120g0001	scaffold1120	7	435	+	hypothetical protein
NA_scaffold1120g0002	scaffold1120	485	1027	+	hypothetical protein
NA_scaffold1122g0001	scaffold1122	2	460	+	hypothetical protein
NA_scaffold1123g0001	scaffold1123	110	1054	+	hypothetical protein
NA_scaffold1124g0001	scaffold1124	143	568	-	hypothetical protein
NA_scaffold1130g0001	scaffold1130	7	576	+	hypothetical protein
NA_scaffold1132g0001	scaffold1132	70	513	-	hypothetical protein
NA_scaffold1132g0002	scaffold1132	1761	2096	-	hypothetical protein
NA_scaffold1132g0003	scaffold1132	2159	3494	-	hypothetical protein
NA_scaffold1132g0004	scaffold1132	4034	4444	-	hypothetical protein
NA_scaffold1135g0001	scaffold1135	1041	1766	-	hypothetical protein
NA_scaffold1135g0002	scaffold1135	1767	2102	-	hypothetical protein
NA_scaffold1137g0001	scaffold1137	283	1410	+	hypothetical protein
NA_scaffold1137g0002	scaffold1137	1813	2133	+	hypothetical protein
NA_scaffold1138g0001	scaffold1138	47	355	+	hypothetical protein
NA_scaffold1142g0001	scaffold1142	2	686	+	hypothetical protein
NA_scaffold1147g0001	scaffold1147	24	530	-	hypothetical protein
NA_scaffold1149g0001	scaffold1149	548	847	+	hypothetical protein
NA_scaffold115g0001	scaffold115	53	589	-	hypothetical protein
NA_scaffold115g0002	scaffold115	1156	2982	+	hypothetical protein
NA_scaffold115g0003	scaffold115	3290	3616	-	hypothetical protein
NA_scaffold115g0004	scaffold115	3585	5753	-	hypothetical protein
NA_scaffold1152g0001	scaffold1152	1	345	+	hypothetical protein
NA_scaffold1153g0001	scaffold1153	181	909	-	hypothetical protein
NA_scaffold1154g0001	scaffold1154	1	864	-	hypothetical protein
NA_scaffold1154g0002	scaffold1154	1157	1633	-	hypothetical protein
NA_scaffold1154g0003	scaffold1154	2006	2509	+	hypothetical protein
NA_scaffold1154g0004	scaffold1154	3620	4738	+	hypothetical protein
NA_scaffold1154g0005	scaffold1154	4904	5542	-	hypothetical protein
NA_scaffold1154g0006	scaffold1154	5684	6151	-	hypothetical protein
NA_scaffold1154g0007	scaffold1154	6304	7224	-	hypothetical protein
NA_scaffold1154g0008	scaffold1154	7386	8291	+	hypothetical protein
NA_scaffold1154g0009	scaffold1154	8435	10989	-	hypothetical protein
NA_scaffold1156g0001	scaffold1156	1	2132	-	hypothetical protein
NA_scaffold1158g0001	scaffold1158	487	927	-	hypothetical protein
NA_scaffold1160g0001	scaffold1160	2273	4054	-	hypothetical protein
NA_scaffold1161g0001	scaffold1161	2593	4365	-	hypothetical protein
NA_scaffold1162g0001	scaffold1162	85	1206	+	hypothetical protein
NA_scaffold1164g0001	scaffold1164	1	810	-	hypothetical protein
NA_scaffold1164g0002	scaffold1164	815	1132	+	hypothetical protein
NA_scaffold1164g0003	scaffold1164	1226	3511	+	hypothetical protein
NA_scaffold1164g0004	scaffold1164	4483	6015	+	hypothetical protein
NA_scaffold1164g0005	scaffold1164	6782	7513	-	hypothetical protein
NA_scaffold1165g0001	scaffold1165	91	1480	+	hypothetical protein
NA_scaffold1165g0002	scaffold1165	1581	2240	+	hypothetical protein
NA_scaffold1167g0001	scaffold1167	588	1493	-	hypothetical protein
NA_scaffold1167g0002	scaffold1167	1596	2516	-	hypothetical protein
NA_scaffold1167g0003	scaffold1167	2584	2931	-	hypothetical protein
NA_scaffold1167g0004	scaffold1167	3190	3744	-	hypothetical protein
NA_scaffold1167g0005	scaffold1167	4126	4518	+	hypothetical protein
NA_scaffold1167g0006	scaffold1167	4743	5393	-	hypothetical protein
NA_scaffold1167g0007	scaffold1167	5535	6107	-	hypothetical protein
NA_scaffold1167g0008	scaffold1167	6294	6986	-	hypothetical protein
NA_scaffold1167g0009	scaffold1167	7025	7390	+	hypothetical protein
NA_scaffold1167g0010	scaffold1167	7672	8385	-	hypothetical protein
NA_scaffold1167g0011	scaffold1167	8971	10031	-	hypothetical protein
NA_scaffold1168g0001	scaffold1168	41	349	+	hypothetical protein
NA_scaffold1168g0002	scaffold1168	484	798	+	hypothetical protein
NA_scaffold1169g0001	scaffold1169	266	1129	+	hypothetical protein
NA_scaffold1169g0002	scaffold1169	1158	1895	+	hypothetical protein
NA_scaffold1169g0003	scaffold1169	1991	2344	-	hypothetical protein
NA_scaffold1169g0004	scaffold1169	3033	3656	-	hypothetical protein
NA_scaffold1169g0005	scaffold1169	3870	4868	-	hypothetical protein
NA_scaffold1169g0006	scaffold1169	5028	5579	+	hypothetical protein
NA_scaffold1169g0007	scaffold1169	5594	6142	-	hypothetical protein
NA_scaffold1169g0008	scaffold1169	6496	6963	-	hypothetical protein
NA_scaffold1169g0009	scaffold1169	7327	7674	+	hypothetical protein
NA_scaffold1169g0010	scaffold1169	7757	8539	+	hypothetical protein
NA_scaffold1169g0011	scaffold1169	8506	9018	+	hypothetical protein
NA_scaffold1169g0012	scaffold1169	9182	10042	-	hypothetical protein
NA_scaffold1170g0001	scaffold1170	119	1442	-	hypothetical protein
NA_scaffold1174g0001	scaffold1174	401	607	-	hypothetical protein
NA_scaffold1174g0002	scaffold1174	666	974	-	hypothetical protein
NA_scaffold1175g0001	scaffold1175	1	483	-	hypothetical protein
NA_scaffold1176g0001	scaffold1176	1	483	-	hypothetical protein
NA_scaffold1178g0001	scaffold1178	81	1202	+	hypothetical protein
NA_scaffold1178g0002	scaffold1178	1316	4725	+	hypothetical protein
NA_scaffold1178g0003	scaffold1178	4778	5533	-	hypothetical protein
NA_scaffold1178g0004	scaffold1178	5590	6051	-	hypothetical protein
NA_scaffold1181g0001	scaffold1181	978	2165	+	hypothetical protein
NA_scaffold1181g0002	scaffold1181	2194	3230	-	hypothetical protein
NA_scaffold1184g0001	scaffold1184	149	454	+	hypothetical protein
NA_scaffold1185g0001	scaffold1185	194	495	+	hypothetical protein
NA_scaffold1192g0001	scaffold1192	340	720	+	hypothetical protein
NA_scaffold1196g0001	scaffold1196	361	687	+	hypothetical protein
NA_scaffold1196g0002	scaffold1196	1219	3563	+	hypothetical protein
NA_scaffold1197g0001	scaffold1197	750	1253	-	hypothetical protein
NA_scaffold1198g0001	scaffold1198	237	1226	+	hypothetical protein
NA_scaffold1199g0001	scaffold1199	6	740	-	hypothetical protein
NA_scaffold1199g0002	scaffold1199	1719	2708	+	hypothetical protein
NA_scaffold1199g0003	scaffold1199	2956	3264	+	hypothetical protein
NA_scaffold1199g0004	scaffold1199	3544	4902	-	hypothetical protein
NA_scaffold12g0001	scaffold12	127	645	-	hypothetical protein
NA_scaffold12g0002	scaffold12	1253	1975	+	hypothetical protein
NA_scaffold1203g0001	scaffold1203	93	1097	+	hypothetical protein
NA_scaffold1204g0001	scaffold1204	1372	2031	+	hypothetical protein
NA_scaffold1204g0002	scaffold1204	2993	3424	+	hypothetical protein
NA_scaffold1209g0001	scaffold1209	610	2181	+	hypothetical protein
NA_scaffold1209g0002	scaffold1209	3202	4382	+	hypothetical protein
NA_scaffold121g0001	scaffold121	3	488	-	hypothetical protein
NA_scaffold121g0002	scaffold121	785	1249	-	hypothetical protein
NA_scaffold1212g0001	scaffold1212	1563	1865	-	hypothetical protein
NA_scaffold1213g0001	scaffold1213	170	586	-	hypothetical protein
NA_scaffold1215g0001	scaffold1215	12	881	-	hypothetical protein
NA_scaffold1217g0001	scaffold1217	3	575	-	hypothetical protein
NA_scaffold1219g0001	scaffold1219	120	431	+	hypothetical protein
NA_scaffold122g0001	scaffold122	1065	1421	-	hypothetical protein
NA_scaffold1222g0001	scaffold1222	53	1498	-	hypothetical protein
NA_scaffold1222g0002	scaffold1222	2806	3936	+	hypothetical protein
NA_scaffold1222g0003	scaffold1222	4327	5820	+	hypothetical protein
NA_scaffold1222g0004	scaffold1222	6249	7439	+	hypothetical protein
NA_scaffold1222g0005	scaffold1222	7885	8211	-	hypothetical protein
NA_scaffold644g0001	scaffold644	223	900	-	hypothetical protein
NA_scaffold644g0002	scaffold644	1377	3241	-	hypothetical protein
NA_scaffold644g0003	scaffold644	3192	4196	-	hypothetical protein
NA_scaffold644g0004	scaffold644	4591	5181	+	hypothetical protein
NA_scaffold644g0005	scaffold644	5263	5976	-	hypothetical protein
NA_scaffold644g0006	scaffold644	6670	7950	-	hypothetical protein
NA_scaffold1227g0001	scaffold1227	968	1462	-	hypothetical protein
NA_scaffold123g0001	scaffold123	19	1533	+	hypothetical protein
NA_scaffold123g0002	scaffold123	2072	2569	+	hypothetical protein
NA_scaffold1230g0001	scaffold1230	2306	2557	+	hypothetical protein
NA_scaffold1233g0001	scaffold1233	1788	2099	-	hypothetical protein
NA_scaffold1237g0001	scaffold1237	47	538	-	hypothetical protein
NA_scaffold1238g0001	scaffold1238	1	315	-	hypothetical protein
NA_scaffold1238g0002	scaffold1238	1180	2241	-	hypothetical protein
NA_scaffold1238g0003	scaffold1238	2908	4626	-	hypothetical protein
NA_scaffold1238g0004	scaffold1238	5248	5781	+	hypothetical protein
NA_scaffold1238g0005	scaffold1238	6453	7493	-	hypothetical protein
NA_scaffold124g0001	scaffold124	91	501	-	hypothetical protein
NA_scaffold1240g0001	scaffold1240	3386	4657	+	hypothetical protein
NA_scaffold1240g0002	scaffold1240	5517	5960	-	hypothetical protein
NA_scaffold1240g0003	scaffold1240	5961	6527	-	hypothetical protein
NA_scaffold1240g0004	scaffold1240	7278	7697	-	hypothetical protein
NA_scaffold1240g0005	scaffold1240	8225	8527	-	hypothetical protein
NA_scaffold1240g0006	scaffold1240	10453	11175	-	hypothetical protein
NA_scaffold1247g0001	scaffold1247	370	750	+	hypothetical protein
NA_scaffold125g0001	scaffold125	3	8941	-	hypothetical protein
NA_scaffold1250g0001	scaffold1250	212	1054	-	hypothetical protein
NA_scaffold1253g0001	scaffold1253	549	1151	+	hypothetical protein
NA_scaffold1254g0001	scaffold1254	58	1446	-	hypothetical protein
NA_scaffold126g0001	scaffold126	470	874	+	hypothetical protein
NA_scaffold126g0002	scaffold126	964	1731	+	hypothetical protein
NA_scaffold126g0003	scaffold126	1855	2748	-	hypothetical protein
NA_scaffold126g0004	scaffold126	3051	3494	-	hypothetical protein
NA_scaffold126g0005	scaffold126	3993	5735	-	hypothetical protein
NA_scaffold126g0006	scaffold126	7051	7911	+	hypothetical protein
NA_scaffold126g0007	scaffold126	8228	8710	+	hypothetical protein
NA_scaffold126g0008	scaffold126	9426	11264	+	hypothetical protein
NA_scaffold126g0009	scaffold126	11360	12178	+	hypothetical protein
NA_scaffold126g0010	scaffold126	12215	13489	-	hypothetical protein
NA_scaffold126g0011	scaffold126	13756	14538	-	hypothetical protein
NA_scaffold126g0012	scaffold126	15436	16104	-	hypothetical protein
NA_scaffold126g0013	scaffold126	17297	18073	-	hypothetical protein
NA_scaffold126g0014	scaffold126	19181	20698	+	hypothetical protein
NA_scaffold126g0015	scaffold126	20889	22481	+	hypothetical protein
NA_scaffold126g0016	scaffold126	22596	24140	-	hypothetical protein
NA_scaffold126g0017	scaffold126	25035	26729	-	hypothetical protein
NA_scaffold126g0018	scaffold126	27369	28679	+	hypothetical protein
NA_scaffold1261g0001	scaffold1261	978	1415	-	hypothetical protein
NA_scaffold1262g0001	scaffold1262	1	804	-	hypothetical protein
NA_scaffold1263g0001	scaffold1263	347	865	-	hypothetical protein
NA_scaffold1263g0002	scaffold1263	866	1201	-	hypothetical protein
NA_scaffold1268g0001	scaffold1268	948	1256	-	hypothetical protein
NA_scaffold1269g0001	scaffold1269	944	1852	-	hypothetical protein
NA_scaffold127g0001	scaffold127	93	1010	-	hypothetical protein
NA_scaffold1271g0001	scaffold1271	339	797	+	hypothetical protein
NA_scaffold1275g0001	scaffold1275	69	431	+	hypothetical protein
NA_scaffold1278g0001	scaffold1278	120	431	+	hypothetical protein
NA_scaffold128g0001	scaffold128	2125	2520	-	hypothetical protein
NA_scaffold128g0002	scaffold128	2554	3282	-	hypothetical protein
NA_scaffold1282g0001	scaffold1282	862	1182	-	hypothetical protein
NA_scaffold1284g0001	scaffold1284	78	848	-	hypothetical protein
NA_scaffold1288g0001	scaffold1288	1	564	+	hypothetical protein
NA_scaffold1289g0001	scaffold1289	1	564	+	hypothetical protein
NA_scaffold129g0001	scaffold129	2717	3124	-	hypothetical protein
NA_scaffold129g0002	scaffold129	5947	6447	-	hypothetical protein
NA_scaffold1294g0001	scaffold1294	1	1026	-	hypothetical protein
NA_scaffold1294g0002	scaffold1294	1582	3051	-	hypothetical protein
NA_scaffold1294g0003	scaffold1294	3125	4327	+	hypothetical protein
NA_scaffold1294g0004	scaffold1294	5018	5917	+	hypothetical protein
NA_scaffold1294g0005	scaffold1294	6142	6855	-	hypothetical protein
NA_scaffold1294g0006	scaffold1294	6899	7726	-	hypothetical protein
NA_scaffold1294g0007	scaffold1294	7731	9800	-	hypothetical protein
NA_scaffold1294g0008	scaffold1294	10122	15419	-	hypothetical protein
NA_scaffold1294g0009	scaffold1294	15567	16178	+	hypothetical protein
NA_scaffold1294g0010	scaffold1294	16548	17237	-	hypothetical protein
NA_scaffold1294g0011	scaffold1294	17344	17913	+	hypothetical protein
NA_scaffold1294g0012	scaffold1294	19375	20712	+	hypothetical protein
NA_scaffold1294g0013	scaffold1294	21544	22584	+	hypothetical protein
NA_scaffold1294g0014	scaffold1294	22801	25989	-	hypothetical protein
NA_scaffold1297g0001	scaffold1297	1	486	-	hypothetical protein
NA_scaffold1298g0001	scaffold1298	722	1630	+	hypothetical protein
NA_scaffold13g0001	scaffold13	2724	3047	+	hypothetical protein
NA_scaffold13g0002	scaffold13	4072	4476	+	hypothetical protein
NA_scaffold130g0001	scaffold130	461	856	+	hypothetical protein
NA_scaffold1300g0001	scaffold1300	550	972	+	hypothetical protein
NA_scaffold1300g0002	scaffold1300	1243	1545	-	hypothetical protein
NA_scaffold1301g0001	scaffold1301	43	1431	-	hypothetical protein
NA_scaffold131g0001	scaffold131	232	1044	-	hypothetical protein
NA_scaffold131g0002	scaffold131	1095	3626	-	hypothetical protein
NA_scaffold131g0003	scaffold131	3780	4295	-	hypothetical protein
NA_scaffold131g0004	scaffold131	4444	5145	+	hypothetical protein
NA_scaffold131g0005	scaffold131	5246	6109	+	hypothetical protein
NA_scaffold131g0006	scaffold131	6239	7099	+	hypothetical protein
NA_scaffold131g0007	scaffold131	7237	8130	-	hypothetical protein
NA_scaffold131g0008	scaffold131	8478	9770	-	hypothetical protein
NA_scaffold131g0009	scaffold131	9972	11105	+	hypothetical protein
NA_scaffold131g0010	scaffold131	11216	12610	-	hypothetical protein
NA_scaffold131g0011	scaffold131	13004	13438	-	hypothetical protein
NA_scaffold1314g0001	scaffold1314	77	403	+	hypothetical protein
NA_scaffold1318g0001	scaffold1318	115	423	-	hypothetical protein
NA_scaffold1325g0001	scaffold1325	1	444	-	hypothetical protein
NA_scaffold1329g0001	scaffold1329	1023	1475	+	hypothetical protein
NA_scaffold133g0001	scaffold133	169	723	+	hypothetical protein
NA_scaffold133g0002	scaffold133	928	4066	-	hypothetical protein
NA_scaffold1330g0001	scaffold1330	739	1092	+	hypothetical protein
NA_scaffold1331g0001	scaffold1331	47	499	-	hypothetical protein
NA_scaffold1331g0002	scaffold1331	1665	2717	-	hypothetical protein
NA_scaffold1331g0003	scaffold1331	2721	3215	-	hypothetical protein
NA_scaffold1331g0004	scaffold1331	3520	5220	+	hypothetical protein
NA_scaffold1331g0005	scaffold1331	5298	5798	-	hypothetical protein
NA_scaffold1331g0006	scaffold1331	6491	8500	-	hypothetical protein
NA_scaffold1331g0007	scaffold1331	9005	10384	+	hypothetical protein
NA_scaffold1331g0008	scaffold1331	10421	12160	-	hypothetical protein
NA_scaffold1331g0009	scaffold1331	12471	14195	-	hypothetical protein
NA_scaffold1331g0010	scaffold1331	14278	16527	-	hypothetical protein
NA_scaffold1331g0011	scaffold1331	16713	17411	+	hypothetical protein
NA_scaffold1331g0012	scaffold1331	17510	18061	-	hypothetical protein
NA_scaffold1331g0013	scaffold1331	18185	19009	-	hypothetical protein
NA_scaffold1331g0014	scaffold1331	19351	21060	+	hypothetical protein
NA_scaffold1332g0001	scaffold1332	115	579	+	hypothetical protein
NA_scaffold1333g0001	scaffold1333	16	1254	-	hypothetical protein
NA_scaffold1333g0002	scaffold1333	1320	3503	-	hypothetical protein
NA_scaffold1335g0001	scaffold1335	964	1464	+	hypothetical protein
NA_scaffold1335g0002	scaffold1335	1500	1859	+	hypothetical protein
NA_scaffold1336g0001	scaffold1336	2722	3405	-	hypothetical protein
NA_scaffold1336g0002	scaffold1336	3711	4802	-	hypothetical protein
NA_scaffold1336g0003	scaffold1336	4893	5426	-	hypothetical protein
NA_scaffold1336g0004	scaffold1336	6830	7552	-	hypothetical protein
NA_scaffold1336g0005	scaffold1336	9679	11433	+	hypothetical protein
NA_scaffold1341g0001	scaffold1341	27	1760	+	hypothetical protein
NA_scaffold1341g0002	scaffold1341	2156	3401	-	hypothetical protein
NA_scaffold1341g0003	scaffold1341	3564	4208	-	hypothetical protein
NA_scaffold1341g0004	scaffold1341	4339	5268	-	hypothetical protein
NA_scaffold1341g0005	scaffold1341	5412	6431	-	hypothetical protein
NA_scaffold1341g0006	scaffold1341	7125	8021	+	hypothetical protein
NA_scaffold1341g0007	scaffold1341	8901	9899	+	hypothetical protein
NA_scaffold1344g0001	scaffold1344	111	1007	+	hypothetical protein
NA_scaffold1344g0002	scaffold1344	1251	3065	+	hypothetical protein
NA_scaffold1344g0003	scaffold1344	3516	5129	+	hypothetical protein
NA_scaffold1344g0004	scaffold1344	5248	5718	-	hypothetical protein
NA_scaffold1344g0005	scaffold1344	6183	6746	-	hypothetical protein
NA_scaffold1344g0006	scaffold1344	6794	7207	+	hypothetical protein
NA_scaffold1344g0007	scaffold1344	7595	8320	+	hypothetical protein
NA_scaffold1345g0001	scaffold1345	760	1488	+	hypothetical protein
NA_scaffold1345g0002	scaffold1345	1448	2086	+	hypothetical protein
NA_scaffold1345g0003	scaffold1345	2391	3014	-	hypothetical protein
NA_scaffold1345g0004	scaffold1345	3062	4075	-	hypothetical protein
NA_scaffold1345g0005	scaffold1345	5731	7773	-	hypothetical protein
NA_scaffold1345g0006	scaffold1345	8404	8706	+	hypothetical protein
NA_scaffold1345g0007	scaffold1345	8754	10004	+	hypothetical protein
NA_scaffold1345g0008	scaffold1345	10080	10703	-	hypothetical protein
NA_scaffold1345g0009	scaffold1345	11085	12362	+	hypothetical protein
NA_scaffold1345g0010	scaffold1345	12498	13571	-	hypothetical protein
NA_scaffold1345g0011	scaffold1345	14125	14703	+	hypothetical protein
NA_scaffold1345g0012	scaffold1345	14786	15139	+	hypothetical protein
NA_scaffold1345g0013	scaffold1345	15221	15616	-	hypothetical protein
NA_scaffold1345g0014	scaffold1345	15649	16203	+	hypothetical protein
NA_scaffold1346g0001	scaffold1346	18	410	+	hypothetical protein
NA_scaffold1347g0001	scaffold1347	43	402	+	hypothetical protein
NA_scaffold1347g0002	scaffold1347	831	1850	+	hypothetical protein
NA_scaffold1347g0003	scaffold1347	2266	3873	+	hypothetical protein
NA_scaffold1347g0004	scaffold1347	4576	6189	+	hypothetical protein
NA_scaffold1347g0005	scaffold1347	7086	8597	+	hypothetical protein
NA_scaffold1347g0006	scaffold1347	8705	10249	-	hypothetical protein
NA_scaffold1347g0007	scaffold1347	10386	11705	-	hypothetical protein
NA_scaffold1347g0008	scaffold1347	11764	12186	-	hypothetical protein
NA_scaffold1347g0009	scaffold1347	12336	13655	+	hypothetical protein
NA_scaffold1347g0010	scaffold1347	13734	14222	-	hypothetical protein
NA_scaffold1347g0011	scaffold1347	14542	14859	-	hypothetical protein
NA_scaffold1347g0012	scaffold1347	14930	16294	-	hypothetical protein
NA_scaffold1347g0013	scaffold1347	17147	18316	+	hypothetical protein
NA_scaffold1347g0014	scaffold1347	20246	21775	+	hypothetical protein
NA_scaffold1352g0001	scaffold1352	1362	1772	+	hypothetical protein
NA_scaffold1352g0002	scaffold1352	1779	2186	+	hypothetical protein
NA_scaffold1353g0001	scaffold1353	1	309	-	hypothetical protein
NA_scaffold1354g0001	scaffold1354	1	309	-	hypothetical protein
NA_scaffold1355g0001	scaffold1355	1	938	-	hypothetical protein
NA_scaffold1359g0001	scaffold1359	1754	3382	-	hypothetical protein
NA_scaffold1360g0001	scaffold1360	644	988	-	hypothetical protein
NA_scaffold1364g0001	scaffold1364	17	334	+	hypothetical protein
NA_scaffold1365g0001	scaffold1365	235	828	-	hypothetical protein
NA_scaffold1368g0001	scaffold1368	4	855	-	hypothetical protein
NA_scaffold1368g0002	scaffold1368	934	1449	-	hypothetical protein
NA_scaffold1368g0003	scaffold1368	1925	2320	+	hypothetical protein
NA_scaffold1368g0004	scaffold1368	3000	3668	-	hypothetical protein
NA_scaffold1368g0005	scaffold1368	3747	4235	+	hypothetical protein
NA_scaffold1368g0006	scaffold1368	4307	4732	-	hypothetical protein
NA_scaffold137g0001	scaffold137	35	829	-	hypothetical protein
NA_scaffold137g0002	scaffold137	975	2369	-	hypothetical protein
NA_scaffold137g0003	scaffold137	2514	3362	+	hypothetical protein
NA_scaffold1373g0001	scaffold1373	265	687	+	hypothetical protein
NA_scaffold1374g0001	scaffold1374	402	755	-	hypothetical protein
NA_scaffold1374g0002	scaffold1374	1406	1948	+	hypothetical protein
NA_scaffold1376g0001	scaffold1376	298	837	-	hypothetical protein
NA_scaffold1378g0001	scaffold1378	843	1247	-	hypothetical protein
NA_scaffold1380g0001	scaffold1380	1271	3283	-	hypothetical protein
NA_scaffold1380g0002	scaffold1380	3451	4149	+	hypothetical protein
NA_scaffold1385g0001	scaffold1385	477	845	-	hypothetical protein
NA_scaffold1387g0001	scaffold1387	3	320	+	hypothetical protein
NA_scaffold1387g0002	scaffold1387	462	830	-	hypothetical protein
NA_scaffold1388g0001	scaffold1388	14	406	-	hypothetical protein
NA_scaffold139g0001	scaffold139	1193	1552	-	hypothetical protein
NA_scaffold1394g0001	scaffold1394	424	768	+	hypothetical protein
NA_scaffold1396g0001	scaffold1396	97	1926	+	hypothetical protein
NA_scaffold1396g0002	scaffold1396	2309	2821	-	hypothetical protein
NA_scaffold1396g0003	scaffold1396	2985	3764	-	hypothetical protein
NA_scaffold1396g0004	scaffold1396	3984	5561	-	hypothetical protein
NA_scaffold1396g0005	scaffold1396	7071	7508	+	hypothetical protein
NA_scaffold140g0001	scaffold140	3	368	-	hypothetical protein
NA_scaffold1400g0001	scaffold1400	79	1917	+	hypothetical protein
NA_scaffold1400g0002	scaffold1400	2143	2895	+	hypothetical protein
NA_scaffold1400g0003	scaffold1400	3587	4105	+	hypothetical protein
NA_scaffold1400g0004	scaffold1400	4117	4656	+	hypothetical protein
NA_scaffold1400g0005	scaffold1400	4686	6654	+	hypothetical protein
NA_scaffold1400g0006	scaffold1400	6655	7332	+	hypothetical protein
NA_scaffold1401g0001	scaffold1401	3619	4011	-	hypothetical protein
NA_scaffold1401g0002	scaffold1401	9554	9922	+	hypothetical protein
NA_scaffold1414g0001	scaffold1414	271	889	-	hypothetical protein
NA_scaffold1416g0001	scaffold1416	2	610	+	hypothetical protein
NA_scaffold1417g0001	scaffold1417	2	610	+	hypothetical protein
NA_scaffold1419g0001	scaffold1419	1	438	+	hypothetical protein
NA_scaffold1421g0001	scaffold1421	838	1419	+	hypothetical protein
NA_scaffold1421g0002	scaffold1421	1570	1917	+	hypothetical protein
NA_scaffold1421g0003	scaffold1421	2070	2549	+	hypothetical protein
NA_scaffold1422g0001	scaffold1422	2	394	-	hypothetical protein
NA_scaffold1423g0001	scaffold1423	2	394	-	hypothetical protein
NA_scaffold1430g0001	scaffold1430	23	430	+	hypothetical protein
NA_scaffold1432g0001	scaffold1432	488	988	+	hypothetical protein
NA_scaffold1440g0001	scaffold1440	6	503	-	hypothetical protein
NA_scaffold1442g0001	scaffold1442	1803	2144	+	hypothetical protein
NA_scaffold1445g0001	scaffold1445	1346	1741	-	hypothetical protein
NA_scaffold1447g0001	scaffold1447	415	966	-	hypothetical protein
NA_scaffold1447g0002	scaffold1447	994	1818	-	hypothetical protein
NA_scaffold145g0001	scaffold145	220	618	-	hypothetical protein
NA_scaffold145g0002	scaffold145	692	991	-	hypothetical protein
NA_scaffold145g0003	scaffold145	1300	2103	-	hypothetical protein
NA_scaffold145g0004	scaffold145	2309	5239	-	hypothetical protein
NA_scaffold145g0005	scaffold145	5906	6718	-	hypothetical protein
NA_scaffold1456g0001	scaffold1456	343	645	-	hypothetical protein
NA_scaffold1457g0001	scaffold1457	521	1018	-	hypothetical protein
NA_scaffold146g0001	scaffold146	124	837	+	hypothetical protein
NA_scaffold146g0002	scaffold146	1346	3922	-	hypothetical protein
NA_scaffold146g0003	scaffold146	3946	4920	-	hypothetical protein
NA_scaffold146g0004	scaffold146	5065	6219	-	hypothetical protein
NA_scaffold146g0005	scaffold146	6983	7300	-	hypothetical protein
NA_scaffold146g0006	scaffold146	7678	8301	-	hypothetical protein
NA_scaffold146g0007	scaffold146	8579	11215	-	hypothetical protein
NA_scaffold146g0008	scaffold146	11593	13053	+	hypothetical protein
NA_scaffold146g0009	scaffold146	13046	13471	+	hypothetical protein
NA_scaffold146g0010	scaffold146	13623	15095	+	hypothetical protein
NA_scaffold146g0011	scaffold146	15202	15828	+	hypothetical protein
NA_scaffold146g0012	scaffold146	16008	17060	+	hypothetical protein
NA_scaffold146g0013	scaffold146	17483	18556	-	hypothetical protein
NA_scaffold146g0014	scaffold146	19575	20669	-	hypothetical protein
NA_scaffold1460g0001	scaffold1460	55	837	-	hypothetical protein
NA_scaffold1460g0002	scaffold1460	1012	2271	+	hypothetical protein
NA_scaffold1460g0003	scaffold1460	2693	3571	+	hypothetical protein
NA_scaffold1460g0004	scaffold1460	4199	4756	+	hypothetical protein
NA_scaffold1460g0005	scaffold1460	4830	5483	-	hypothetical protein
NA_scaffold1460g0006	scaffold1460	5829	6314	-	hypothetical protein
NA_scaffold1462g0001	scaffold1462	232	711	+	hypothetical protein
NA_scaffold1462g0002	scaffold1462	1021	4299	-	hypothetical protein
NA_scaffold1462g0003	scaffold1462	4676	5101	+	hypothetical protein
NA_scaffold1462g0004	scaffold1462	5747	7219	-	hypothetical protein
NA_scaffold1469g0001	scaffold1469	83	412	-	hypothetical protein
NA_scaffold147g0001	scaffold147	149	1453	-	hypothetical protein
NA_scaffold147g0002	scaffold147	1855	2190	+	hypothetical protein
NA_scaffold147g0003	scaffold147	2280	3560	-	hypothetical protein
NA_scaffold1485g0001	scaffold1485	191	544	-	hypothetical protein
NA_scaffold1487g0001	scaffold1487	1761	2087	-	hypothetical protein
NA_scaffold1487g0002	scaffold1487	2088	2549	-	hypothetical protein
NA_scaffold1488g0001	scaffold1488	360	734	-	hypothetical protein
NA_scaffold1491g0001	scaffold1491	91	438	+	hypothetical protein
NA_scaffold1492g0001	scaffold1492	2	526	-	hypothetical protein
NA_scaffold1494g0001	scaffold1494	1	636	+	hypothetical protein
NA_scaffold1494g0002	scaffold1494	794	1354	-	hypothetical protein
NA_scaffold1498g0001	scaffold1498	287	2147	+	hypothetical protein
NA_scaffold1499g0001	scaffold1499	171	608	-	hypothetical protein
NA_scaffold1499g0002	scaffold1499	1044	2969	+	hypothetical protein
NA_scaffold1500g0001	scaffold1500	35	550	+	hypothetical protein
NA_scaffold1500g0002	scaffold1500	607	2778	-	hypothetical protein
NA_scaffold1501g0001	scaffold1501	1	333	+	hypothetical protein
NA_scaffold1501g0002	scaffold1501	364	921	+	hypothetical protein
NA_scaffold1502g0001	scaffold1502	74	379	-	hypothetical protein
NA_scaffold1503g0001	scaffold1503	2	514	-	hypothetical protein
NA_scaffold1507g0001	scaffold1507	49	636	+	hypothetical protein
NA_scaffold151g0001	scaffold151	172	588	-	hypothetical protein
NA_scaffold1510g0001	scaffold1510	298	603	-	hypothetical protein
NA_scaffold1512g0001	scaffold1512	622	1056	-	hypothetical protein
NA_scaffold1513g0001	scaffold1513	41	505	-	hypothetical protein
NA_scaffold1516g0001	scaffold1516	3	2209	-	hypothetical protein
NA_scaffold1516g0002	scaffold1516	2726	4420	-	hypothetical protein
NA_scaffold1516g0003	scaffold1516	4963	5304	-	hypothetical protein
NA_scaffold152g0001	scaffold152	2	397	+	hypothetical protein
NA_scaffold1522g0001	scaffold1522	2416	3366	-	hypothetical protein
NA_scaffold1524g0001	scaffold1524	2	403	+	hypothetical protein
NA_scaffold1529g0001	scaffold1529	261	1154	-	hypothetical protein
NA_scaffold1529g0002	scaffold1529	2114	3199	-	hypothetical protein
NA_scaffold1529g0003	scaffold1529	3666	4385	+	hypothetical protein
NA_scaffold1529g0004	scaffold1529	4472	5116	-	hypothetical protein
NA_scaffold1529g0005	scaffold1529	5785	6495	+	hypothetical protein
NA_scaffold1529g0006	scaffold1529	6627	8681	-	hypothetical protein
NA_scaffold1529g0007	scaffold1529	9217	9822	+	hypothetical protein
NA_scaffold153g0001	scaffold153	912	1466	+	hypothetical protein
NA_scaffold1533g0001	scaffold1533	962	2512	-	hypothetical protein
NA_scaffold1534g0001	scaffold1534	44	385	+	hypothetical protein
NA_scaffold1538g0001	scaffold1538	240	767	+	hypothetical protein
NA_scaffold1538g0002	scaffold1538	3031	4152	+	hypothetical protein
NA_scaffold1538g0003	scaffold1538	4260	5729	-	hypothetical protein
NA_scaffold1538g0004	scaffold1538	6919	7401	-	hypothetical protein
NA_scaffold1538g0005	scaffold1538	7868	8497	+	hypothetical protein
NA_scaffold154g0001	scaffold154	3	989	-	hypothetical protein
NA_scaffold1546g0001	scaffold1546	178	909	-	hypothetical protein
NA_scaffold1550g0001	scaffold1550	33	386	-	hypothetical protein
NA_scaffold1550g0002	scaffold1550	391	852	+	hypothetical protein
NA_scaffold1550g0003	scaffold1550	855	1604	-	hypothetical protein
NA_scaffold1551g0001	scaffold1551	653	1057	-	hypothetical protein
NA_scaffold1553g0001	scaffold1553	138	896	+	hypothetical protein
NA_scaffold1553g0002	scaffold1553	1459	2241	+	hypothetical protein
NA_scaffold1553g0003	scaffold1553	2492	3019	-	hypothetical protein
NA_scaffold1555g0001	scaffold1555	478	1455	-	hypothetical protein
NA_scaffold1558g0001	scaffold1558	5	358	+	hypothetical protein
NA_scaffold1558g0002	scaffold1558	355	807	+	hypothetical protein
NA_scaffold1559g0001	scaffold1559	4	1173	-	hypothetical protein
NA_scaffold1559g0002	scaffold1559	2881	3609	+	hypothetical protein
NA_scaffold1559g0003	scaffold1559	4011	5003	-	hypothetical protein
NA_scaffold156g0001	scaffold156	94	438	+	hypothetical protein
NA_scaffold1561g0001	scaffold1561	83	421	+	hypothetical protein
NA_scaffold1562g0001	scaffold1562	1191	4246	+	hypothetical protein
NA_scaffold1562g0002	scaffold1562	4310	4864	-	hypothetical protein
NA_scaffold1562g0003	scaffold1562	5290	6468	+	hypothetical protein
NA_scaffold1565g0001	scaffold1565	1630	2466	-	hypothetical protein
NA_scaffold1565g0002	scaffold1565	3284	4749	+	hypothetical protein
NA_scaffold1568g0001	scaffold1568	39	1115	-	hypothetical protein
NA_scaffold157g0001	scaffold157	359	886	-	hypothetical protein
NA_scaffold1571g0001	scaffold1571	3	620	-	hypothetical protein
NA_scaffold1579g0001	scaffold1579	169	561	+	hypothetical protein
NA_scaffold1586g0001	scaffold1586	829	1749	-	hypothetical protein
NA_scaffold1586g0002	scaffold1586	2818	3333	-	hypothetical protein
NA_scaffold1586g0003	scaffold1586	4237	4623	-	hypothetical protein
NA_scaffold1586g0004	scaffold1586	6069	6485	-	hypothetical protein
NA_scaffold159g0001	scaffold159	525	1811	-	hypothetical protein
NA_scaffold159g0002	scaffold159	2661	2969	+	hypothetical protein
NA_scaffold1596g0001	scaffold1596	185	526	-	hypothetical protein
NA_scaffold1599g0001	scaffold1599	234	632	-	hypothetical protein
NA_scaffold16g0001	scaffold16	57	392	-	hypothetical protein
NA_scaffold1602g0001	scaffold1602	2	502	-	hypothetical protein
NA_scaffold1603g0001	scaffold1603	2	511	-	hypothetical protein
NA_scaffold1604g0001	scaffold1604	221	679	-	hypothetical protein
NA_scaffold1604g0002	scaffold1604	676	1191	-	hypothetical protein
NA_scaffold1605g0001	scaffold1605	442	1170	+	hypothetical protein
NA_scaffold1605g0002	scaffold1605	1928	2263	-	hypothetical protein
NA_scaffold1606g0001	scaffold1606	1131	2579	+	hypothetical protein
NA_scaffold1607g0001	scaffold1607	4	1629	-	hypothetical protein
NA_scaffold1610g0001	scaffold1610	2	1606	-	hypothetical protein
NA_scaffold1610g0002	scaffold1610	1993	3661	+	hypothetical protein
NA_scaffold1610g0003	scaffold1610	3771	4235	-	hypothetical protein
NA_scaffold1611g0001	scaffold1611	2265	3008	-	hypothetical protein
NA_scaffold1612g0001	scaffold1612	859	1221	+	hypothetical protein
NA_scaffold1612g0002	scaffold1612	3106	3492	+	hypothetical protein
NA_scaffold1613g0001	scaffold1613	108	1484	+	hypothetical protein
NA_scaffold1614g0001	scaffold1614	223	1200	+	hypothetical protein
NA_scaffold1614g0002	scaffold1614	1576	3132	-	hypothetical protein
NA_scaffold1616g0001	scaffold1616	87	794	+	hypothetical protein
NA_scaffold1620g0001	scaffold1620	305	610	-	hypothetical protein
NA_scaffold1625g0001	scaffold1625	294	845	-	hypothetical protein
NA_scaffold1629g0001	scaffold1629	81	638	-	hypothetical protein
NA_scaffold1632g0001	scaffold1632	98	460	-	hypothetical protein
NA_scaffold1634g0001	scaffold1634	2	364	+	hypothetical protein
NA_scaffold1635g0001	scaffold1635	29	337	-	hypothetical protein
NA_scaffold1642g0001	scaffold1642	122	955	+	hypothetical protein
NA_scaffold1645g0001	scaffold1645	14	514	+	hypothetical protein
NA_scaffold1645g0002	scaffold1645	766	1455	-	hypothetical protein
NA_scaffold1645g0003	scaffold1645	1846	2217	-	hypothetical protein
NA_scaffold1645g0004	scaffold1645	2511	3095	-	hypothetical protein
NA_scaffold1645g0005	scaffold1645	3789	5684	-	hypothetical protein
NA_scaffold1645g0006	scaffold1645	6218	6532	+	hypothetical protein
NA_scaffold1646g0001	scaffold1646	819	1667	+	hypothetical protein
NA_scaffold1649g0001	scaffold1649	838	1473	-	hypothetical protein
NA_scaffold1649g0002	scaffold1649	1815	2366	-	hypothetical protein
NA_scaffold165g0001	scaffold165	50	487	+	hypothetical protein
NA_scaffold1651g0001	scaffold1651	273	581	-	hypothetical protein
NA_scaffold1652g0001	scaffold1652	6811	7122	+	hypothetical protein
NA_scaffold1652g0002	scaffold1652	7314	7583	+	hypothetical protein
NA_scaffold1653g0001	scaffold1653	2	595	+	hypothetical protein
NA_scaffold1658g0001	scaffold1658	11	634	+	hypothetical protein
NA_scaffold1658g0002	scaffold1658	668	1288	+	hypothetical protein
NA_scaffold1658g0003	scaffold1658	2255	3187	+	hypothetical protein
NA_scaffold166g0001	scaffold166	4849	5334	-	hypothetical protein
NA_scaffold166g0002	scaffold166	5393	5794	-	hypothetical protein
NA_scaffold1661g0001	scaffold1661	416	775	+	hypothetical protein
NA_scaffold1664g0001	scaffold1664	33	500	-	hypothetical protein
NA_scaffold1674g0001	scaffold1674	352	786	+	hypothetical protein
NA_scaffold1676g0001	scaffold1676	10	2811	-	hypothetical protein
NA_scaffold1676g0002	scaffold1676	3995	4654	-	hypothetical protein
NA_scaffold1676g0003	scaffold1676	5563	5988	+	hypothetical protein
NA_scaffold1676g0004	scaffold1676	6157	7527	-	hypothetical protein
NA_scaffold1676g0005	scaffold1676	7590	7994	+	hypothetical protein
NA_scaffold1676g0006	scaffold1676	8625	10190	+	hypothetical protein
NA_scaffold1676g0007	scaffold1676	11075	12211	-	hypothetical protein
NA_scaffold1676g0008	scaffold1676	13613	14506	-	hypothetical protein
NA_scaffold1676g0009	scaffold1676	15867	16634	-	hypothetical protein
NA_scaffold1679g0001	scaffold1679	1113	1580	+	hypothetical protein
NA_scaffold168g0001	scaffold168	761	1018	-	hypothetical protein
NA_scaffold1681g0001	scaffold1681	72	386	+	hypothetical protein
NA_scaffold1685g0001	scaffold1685	274	582	-	hypothetical protein
NA_scaffold1686g0001	scaffold1686	81	596	+	hypothetical protein
NA_scaffold1686g0002	scaffold1686	766	1464	+	hypothetical protein
NA_scaffold1686g0003	scaffold1686	1502	2470	-	hypothetical protein
NA_scaffold1686g0004	scaffold1686	2714	3418	-	hypothetical protein
NA_scaffold1686g0005	scaffold1686	4357	6090	+	hypothetical protein
NA_scaffold1686g0006	scaffold1686	6427	8145	-	hypothetical protein
NA_scaffold1686g0007	scaffold1686	8316	9851	-	hypothetical protein
NA_scaffold1686g0008	scaffold1686	10296	13109	+	hypothetical protein
NA_scaffold1686g0009	scaffold1686	13364	13765	+	hypothetical protein
NA_scaffold1689g0001	scaffold1689	464	2326	+	hypothetical protein
NA_scaffold1690g0001	scaffold1690	3	581	-	hypothetical protein
NA_scaffold1693g0001	scaffold1693	103	912	+	hypothetical protein
NA_scaffold1693g0002	scaffold1693	1500	2570	+	hypothetical protein
NA_scaffold1698g0001	scaffold1698	80	733	+	hypothetical protein
NA_scaffold170g0001	scaffold170	1581	1979	-	hypothetical protein
NA_scaffold170g0002	scaffold170	4742	5440	-	hypothetical protein
NA_scaffold1703g0001	scaffold1703	562	924	-	hypothetical protein
NA_scaffold1704g0001	scaffold1704	2	436	-	hypothetical protein
NA_scaffold1705g0001	scaffold1705	2	442	-	hypothetical protein
NA_scaffold1706g0001	scaffold1706	80	451	+	hypothetical protein
NA_scaffold1707g0001	scaffold1707	80	451	+	hypothetical protein
NA_scaffold171g0001	scaffold171	1	519	+	hypothetical protein
NA_scaffold1710g0001	scaffold1710	295	870	-	hypothetical protein
NA_scaffold1715g0001	scaffold1715	104	526	+	hypothetical protein
NA_scaffold1718g0001	scaffold1718	199	735	-	hypothetical protein
NA_scaffold1718g0002	scaffold1718	888	1397	+	hypothetical protein
NA_scaffold1718g0003	scaffold1718	1603	1980	-	hypothetical protein
NA_scaffold1721g0001	scaffold1721	2	1207	-	hypothetical protein
NA_scaffold1721g0002	scaffold1721	1806	3914	+	hypothetical protein
NA_scaffold1721g0003	scaffold1721	4162	4935	-	hypothetical protein
NA_scaffold1721g0004	scaffold1721	5421	6422	-	hypothetical protein
NA_scaffold1722g0001	scaffold1722	771	1721	-	hypothetical protein
NA_scaffold1725g0001	scaffold1725	119	664	-	hypothetical protein
NA_scaffold1725g0002	scaffold1725	696	1745	-	hypothetical protein
NA_scaffold1727g0001	scaffold1727	63	1364	-	hypothetical protein
NA_scaffold1727g0002	scaffold1727	1677	5635	+	hypothetical protein
NA_scaffold1727g0003	scaffold1727	6199	8049	-	hypothetical protein
NA_scaffold1730g0001	scaffold1730	350	694	+	hypothetical protein
NA_scaffold1731g0001	scaffold1731	350	694	+	hypothetical protein
NA_scaffold174g0001	scaffold174	2	1372	+	hypothetical protein
NA_scaffold174g0002	scaffold174	1811	2275	+	hypothetical protein
NA_scaffold1746g0001	scaffold1746	447	781	+	hypothetical protein
NA_scaffold1749g0001	scaffold1749	66	515	+	hypothetical protein
NA_scaffold175g0001	scaffold175	1554	2048	-	hypothetical protein
NA_scaffold175g0002	scaffold175	5113	5421	-	hypothetical protein
NA_scaffold1755g0001	scaffold1755	12	332	+	hypothetical protein
NA_scaffold1759g0001	scaffold1759	205	525	+	hypothetical protein
NA_scaffold1765g0001	scaffold1765	327	719	-	hypothetical protein
NA_scaffold1767g0001	scaffold1767	116	937	-	hypothetical protein
NA_scaffold1767g0002	scaffold1767	1399	2034	+	hypothetical protein
NA_scaffold1767g0003	scaffold1767	2239	2919	-	hypothetical protein
NA_scaffold1767g0004	scaffold1767	3448	3828	-	hypothetical protein
NA_scaffold1767g0005	scaffold1767	3969	5123	-	hypothetical protein
NA_scaffold1767g0006	scaffold1767	5843	6823	-	hypothetical protein
NA_scaffold1767g0007	scaffold1767	6933	8942	-	hypothetical protein
NA_scaffold1767g0008	scaffold1767	9006	9707	-	hypothetical protein
NA_scaffold1767g0009	scaffold1767	10193	10693	+	hypothetical protein
NA_scaffold1772g0001	scaffold1772	422	772	+	hypothetical protein
NA_scaffold1773g0001	scaffold1773	698	1030	-	hypothetical protein
NA_scaffold1775g0001	scaffold1775	210	560	+	hypothetical protein
NA_scaffold1776g0001	scaffold1776	100	606	-	hypothetical protein
NA_scaffold1778g0001	scaffold1778	118	2463	+	hypothetical protein
NA_scaffold1779g0001	scaffold1779	106	525	+	hypothetical protein
NA_scaffold1785g0001	scaffold1785	20	628	+	hypothetical protein
NA_scaffold1785g0002	scaffold1785	619	978	+	hypothetical protein
NA_scaffold1786g0001	scaffold1786	438	887	-	hypothetical protein
NA_scaffold1787g0001	scaffold1787	219	818	+	hypothetical protein
NA_scaffold1787g0002	scaffold1787	1013	2641	-	hypothetical protein
NA_scaffold1788g0001	scaffold1788	15	434	-	hypothetical protein
NA_scaffold1789g0001	scaffold1789	394	765	+	hypothetical protein
NA_scaffold1791g0001	scaffold1791	34	702	+	hypothetical protein
NA_scaffold1792g0001	scaffold1792	6	563	-	hypothetical protein
NA_scaffold1793g0001	scaffold1793	12	716	-	hypothetical protein
NA_scaffold1793g0002	scaffold1793	1961	2665	+	hypothetical protein
NA_scaffold1794g0001	scaffold1794	15	434	-	hypothetical protein
NA_scaffold1796g0001	scaffold1796	423	3935	-	hypothetical protein
NA_scaffold1796g0002	scaffold1796	4076	5221	+	hypothetical protein
NA_scaffold1798g0001	scaffold1798	966	2012	+	hypothetical protein
NA_scaffold1798g0002	scaffold1798	2577	3068	+	hypothetical protein
NA_scaffold18g0001	scaffold18	2	544	+	hypothetical protein
NA_scaffold180g0001	scaffold180	3	923	-	hypothetical protein
NA_scaffold180g0002	scaffold180	1520	2326	+	hypothetical protein
NA_scaffold180g0003	scaffold180	2477	5143	-	hypothetical protein
NA_scaffold180g0004	scaffold180	5611	5922	-	hypothetical protein
NA_scaffold180g0005	scaffold180	6073	6519	-	hypothetical protein
NA_scaffold1800g0001	scaffold1800	50	439	+	hypothetical protein
NA_scaffold1801g0001	scaffold1801	20	340	-	hypothetical protein
NA_scaffold1803g0001	scaffold1803	15	2381	-	hypothetical protein
NA_scaffold1803g0002	scaffold1803	2502	3395	-	hypothetical protein
NA_scaffold1803g0003	scaffold1803	3749	4285	+	hypothetical protein
NA_scaffold1804g0001	scaffold1804	1153	1830	-	hypothetical protein
NA_scaffold181g0001	scaffold181	1047	1955	+	hypothetical protein
NA_scaffold181g0002	scaffold181	3290	3574	+	hypothetical protein
NA_scaffold1812g0001	scaffold1812	2	397	-	hypothetical protein
NA_scaffold1815g0001	scaffold1815	101	607	-	hypothetical protein
NA_scaffold1817g0001	scaffold1817	22	1146	-	hypothetical protein
NA_scaffold1817g0002	scaffold1817	2752	4233	-	hypothetical protein
NA_scaffold1818g0001	scaffold1818	1769	3424	-	hypothetical protein
NA_scaffold1819g0001	scaffold1819	113	430	-	hypothetical protein
NA_scaffold1827g0001	scaffold1827	2	322	-	hypothetical protein
NA_scaffold1828g0001	scaffold1828	1	450	+	hypothetical protein
NA_scaffold183g0001	scaffold183	1140	1709	+	hypothetical protein
NA_scaffold1831g0001	scaffold1831	1435	2124	-	hypothetical protein
NA_scaffold1831g0002	scaffold1831	2191	2769	-	hypothetical protein
NA_scaffold1833g0001	scaffold1833	864	2222	-	hypothetical protein
NA_scaffold1833g0002	scaffold1833	2911	3309	+	hypothetical protein
NA_scaffold1837g0001	scaffold1837	1	306	+	hypothetical protein
NA_scaffold184g0001	scaffold184	75	455	+	hypothetical protein
NA_scaffold184g0002	scaffold184	2963	4630	+	hypothetical protein
NA_scaffold1844g0001	scaffold1844	851	1657	+	hypothetical protein
NA_scaffold185g0001	scaffold185	15	314	+	hypothetical protein
NA_scaffold1851g0001	scaffold1851	292	1137	-	hypothetical protein
NA_scaffold1852g0001	scaffold1852	10	486	-	hypothetical protein
NA_scaffold1855g0001	scaffold1855	2	322	-	hypothetical protein
NA_scaffold1859g0001	scaffold1859	3	428	+	hypothetical protein
NA_scaffold186g0001	scaffold186	248	1276	+	hypothetical protein
NA_scaffold186g0002	scaffold186	1362	2126	-	hypothetical protein
NA_scaffold186g0003	scaffold186	2207	3220	-	hypothetical protein
NA_scaffold186g0004	scaffold186	3262	3942	+	hypothetical protein
NA_scaffold186g0005	scaffold186	4150	4497	-	hypothetical protein
NA_scaffold186g0006	scaffold186	4723	5553	+	hypothetical protein
NA_scaffold186g0007	scaffold186	5594	6841	+	hypothetical protein
NA_scaffold186g0008	scaffold186	6894	9386	+	hypothetical protein
NA_scaffold186g0009	scaffold186	9503	9895	-	hypothetical protein
NA_scaffold186g0010	scaffold186	9970	10275	+	hypothetical protein
NA_scaffold186g0011	scaffold186	10759	11958	+	hypothetical protein
NA_scaffold1864g0001	scaffold1864	535	1731	+	hypothetical protein
NA_scaffold1864g0002	scaffold1864	1928	2323	-	hypothetical protein
NA_scaffold1867g0001	scaffold1867	156	2444	+	hypothetical protein
NA_scaffold1867g0002	scaffold1867	2817	3446	-	hypothetical protein
NA_scaffold1871g0001	scaffold1871	236	2818	+	hypothetical protein
[truncated: 1,410 more rows]
