# Supplementary material for: Comparative genomics of parasitic silkworm microsporidia reveal an association between genome expansion and host adaptation
Source: BMC Genomics. 2013 Mar 16;14:186. doi: 10.1186/1471-2164-14-186 (PMC3614468; doi:10.1186/1471-2164-14-186)
Supplement: Additional file 10 — Summary of 55 horizontally transferred genes in the N. bombycis genome. [file 1471-2164-14-186-S10.xls]

## Sheet: Sheet1
Table S5. Summary of 55 horizontally transferred genes in the N. bombycis genome.
Gene ID	Length (bp)	Support evidence	GC%	EST	Homolog in E cuniculi	Source species	Source species	Direction	Species source GC%	Product	Functional role	Distance to TEs (bp)
bHGT
NBO_2g0012	576	tree & darkhorse	0.2795	0	ECU01_0740	Clostridium botulinum	Bacteria	B to M	0.3015	Thymidine kinase	Newly-increased	1402 up
NBO_2g 0037	963	tree & darkhorse	0.3562	1	ECU11_1870	Halothermothrix orenii	Bacteria	−	0.3201	Sugar permease	Supplementary	139 up
NBO_6g 0081	933	tree & darkhorse	0.254	0	ECU04_1370	Clostridium butyricum	Bacteria	−	0.2215	Putative uncharacterized protein	Supplementary	1617 up
NBO_7g 0045	339	tree & darkhorse	0.354	1	ECU05_0280	Bovine adenovirus A	Viruses	−	0.5315	dUTPase	Supplementary	−
NBO_8g 0016	723	tree & darkhorse	0.3209	0	ECU05_1170	Francisella philomiragia	Bacteria	B to M	0.3017	Hydrolase	Supplementary	91 up
NBO_8g 0017	723	tree & darkhorse	0.3223	0	ECU05_1170	Francisella philomiragia	Bacteria	B to M	0.3017	Hydrolase	Supplementary	134 up
NBO_8g 0035	666	tree & darkhorse	0.3138	0	ECU06_1500	Saccharopolyspora erythraea	Bacteria	B to M	0.7117	Hemolysin III	Newly-increased	13343 up
NBO_9g 0006	282	tree & darkhorse	0.2128	0	ECU10_1695	Pyrococcus abyssi	Archaea	A to M	0.4181	Ribonuclease P protein component 4	Newly-increased	126 down
NBO_11g 0007	1659	darkhorse	0.2984	0	ECU03_1180	Plesiocystis pacifica	Bacteria	B to M	0.698	Serine proteinase	Supplementary	2137 up
NBO_15g 0020	747	tree & darkhorse	0.2463	0	ECU09_0870	Borrelia valaisiana	Bacteria	−	0.2536	TPR repeat	Newly-increased	104 down
NBO_16g 0016	633	tree & darkhorse	0.248	0	ECU07_0620	Fusobacterium nucleatum	Bacteria	−	0.2119	Putative uncharacterized protein	Supplementary	88 down
NBO_20g 0008	1704	tree & darkhorse	0.2776	1	ECU11_0490	Mycoplasma penetrans	Bacteria	−	0.2208	Putative uncharacterized protein	Newly-increased	203 down
NBO_28g 0025	1035	tree & darkhorse	0.2986	0	EBI01_0002	Onion yellows phytoplasma	Bacteria	B to M	0.2797	Uridine kinase	Supplementary	516 down
					[E. bieneusi]
NBO_29g 0008	1017	tree & darkhorse	0.294	0	EBI01_0077	Onion yellows phytoplasma	Bacteria	B to M	0.2797	Uridine kinase	Supplementary	528 up
					[E. bieneusi]
NBO_29g 0010	462	tree & darkhorse	0.2987	3	ECU01_0680	Clostridium thermocellum	Bacteria	−	0.4418	Thioredoxin reductase	Supplementary	1169 down
NBO_41g 0001	318	tree	0.2704	2	ECU10_1790	uncultured archaeon GZfos18C8	Archaea	−	0.5516	Glycyl-tRNA synthetase	Supplementary	4799 down
NBO_41g 0048	459	tree & darkhorse	0.366	3	ECU09_1370	Sulfolobus tokodaii	Archaea	A to M	0.351	Translation initiation factor 5A	Newly-increased	1938 up
NBO_48g 0004	930	tree & darkhorse	0.2957	0	ECU10_1510	Neptuniibacter caesariensis	Bacteria	−	0.4602	Mevalonate kinase	Supplementary	114 up
NBO_49g 0005	465	tree & darkhorse	0.2688	0	ECU05_1390	Candidatus Ruthia magnifica	Bacteria	B to M	0.3133	STE24 endopeptidase	Supplementary	241 down
NBO_53g 0017	1512	tree	0.3003	0	ECU05_0650	Methylobacillus flagellatus	Bacteria	B to M	0.5652	Glucose-6-phosphate isomerase	Newly-increased	49 down
NBO_64g 0047	501	tree & darkhorse	0.2495	0	ECU04_0360	Finegoldia magna	Bacteria	−	0.3135	hypothetical protein	Newly-increased	1414 down
NBO_66g 0039	1122	tree & darkhorse	0.3021	1	ECU06_0960	Mycobacterium avium	Bacteria	−	0.6709	Adenylate cyclase	Supplementary	776 down
NBO_85g 0010	1674	darkhorse	0.3154	0	ECU03_1180	Plesiocystis pacifica	Bacteria	B to M	0.698	Serine proteinase	Supplementary	153 up
NBO_153g 0002	1098	tree & darkhorse	0.3206	0	ECU05_1360	Methanosarcina acetivorans	Archaea	−	0.4433	Translation initiation factor 2Bγ	Supplementary	−
NBO_375g0009	597	tree	0.3065	0	ECU10_1060	Anabaena variabilis	Bacteria	B to M	0.47	Phosphoglycerate mutase	Newly-increased	135 up
NBO_436g0003	759	tree & darkhorse	0.2819	0	EBI01_0002	Onion yellows phytoplasma	Bacteria	B to M	0.2797	Uridine kinase	Supplementary	−
					[E. bieneusi]
NBO_554g0002	654	tree & darkhorse	0.3089	0	ECU03_1270	Clostridium spiroforme	Bacteria	B to M	0.296	Cytidylate kinase	Newly-increased	840 up
NBO_609g0003	777	tree & darkhorse	0.2368	0	ECU02_0590	Melanoplus sanguinipes entomopoxvirus	Viruses	−	0.1333	Leucine-rich repeat	Newly-increased	1053 up
NBO_612g0003	948	tree & darkhorse	0.3186	0	ECU08_1010	Clostridium perfringens	Bacteria	−	0.2552	Putative uncharacterized protein	Supplementary	985 up
NBO_629g0001	654	tree & darkhorse	0.3073	0	ECU03_1270	Clostridium spiroforme	Bacteria	B to M	0.296	Cytidylate kinase	Newly-increased	125 up
NBO_673g0001	357	tree	0.2857	0	ECU03_1290	Neisseria meningitidis	Bacteria	B to M	0.6029	Molybdenum cofactor synthesis protein 3	Supplementary	1720 down
NBO_992g0001	399	tree & darkhorse	0.2431	1	ECU05_0275	Sulfolobus tokodaii	Archaea	A to M	0.3227	RNA polymerase subunit L	Supplementary	−
NBO_1102g0001	576	tree & darkhorse	0.2813	0	ECU01_0740	Clostridium botulinum	Bacteria	B to M	0.3015	Thymidine kinase	Newly-increased	−
NBO_1189g0001	468	tree & darkhorse	0.2885	0	ECU06_1500	Leifsonia xyli	Bacteria	B to M	0.6642	Hemolysin III	Newly-increased	−
NBO_4g0006	912	tree & darkhorse	0.2588	0	−	Mycoplasma mobile	Bacteria	−	0.2406	hypothetical protein	Supplementary	89 down
NBO_6g0120	969	tree & darkhorse	0.6347	0	−	Citrobacter koseri	Bacteria	B to NB	0.5994	Sensor protein qseC	Newly-increased	138 down
NBO_6g0121	426	tree & darkhorse	0.5721	0	−	Salmonella enterica	Bacteria	B to NB	0.493	Nucleoside triphosphatase nudI	Newly-increased	168 down
NBO_6g0122	348	tree & darkhorse	0.569	0	−	Klebsiella pneumoniae	Bacteria	B to NB	0.5692	Uncharacterized protein pSLT051	Newly-increased	95 down
NBO_7g0043	1098	tree & darkhorse	0.2732	0	−	Clostridium perfringens	Bacteria	−	0.2267	hypothetical protein	Supplementary	−
NBO_7g0052	621	tree & darkhorse	0.628	0	−	Klebsiella pneumoniae	Bacteria	B to NB	0.6202	N-acetylmuramic acid 6-phosphate etherase	Newly-increased	−
NBO_27g0020	552	tree & darkhorse	0.3986	0	−	Salinispora tropica	Bacteria	−	0.7109	hypothetical protein	Supplementary	182 down
NBO_33g0025	459	tree & darkhorse	0.3094	6	−	Methanosarcina acetivorans	Archaea	−	0.4912	FOG: TPR repeat	Supplementary	177 up
NBO_35g0002	438	tree & darkhorse	0.3172	0	−	Fowlpox virus	Viruses	−	0.3184	Uncharacterized serpin-like protein FPV010	Supplementary	61 down
NBO_43g0015	660	tree & darkhorse	0.247	0	−	Clostridium tetani	Bacteria	−	0.2524	hypothetical protein	Newly-increased	866 up
NBO_69g0006	354	tree & darkhorse	0.2599	0	−	Alteromonas macleodii	Bacteria	B to NB	0.4703	Cold shock-like protein cspD	Newly-increased	1718 up
NBO_78g0001	897	tree & darkhorse	0.262	0	−	Buchnera aphidicola	Bacteria	−	0.2001	hypothetical protein	Supplementary	42 down
NBO_114g0002	1107	tree & darkhorse	0.4011	0	−	Haemophilus parasuis	Bacteria	B to NB	0.351	Putative uncharacterized protein	Newly-increased	610 down
NBO_175g0003	786	tree & darkhorse	0.645	0	−	Citrobacter koseri	Bacteria	B to NB	0.5013	Hydrolase	Newly-increased	1861 down
NBO_193g0001	909	tree & darkhorse	0.5534	0	−	Klebsiella pneumoniae	Bacteria	B to NB	0.6667	General secretion pathway protein F	Newly-increased	−
NBO_193g0002	954	tree & darkhorse	0.5436	0	−	Klebsiella pneumoniae	Bacteria	B to NB	0.6513	General secretion pathway protein E	Newly-increased	−
NBO_366g0001	1170	tree & darkhorse	0.2812	2	−	Campylobacter lari	Bacteria	−	0.2697	hypothetical protein	Supplementary	118 down
NBO_403g0001	741	tree & darkhorse	0.6248	0	−	Bordetella petrii	Bacteria	B to NB	0.6289	Conserved exported protein	Newly-increased	129 down
NBO_403g0002	597	tree & darkhorse	0.5796	0	−	Pseudomonas aeruginosa	Bacteria	B to NB	0.6008	ATPase-like	Newly-increased	247 up
NBO_484g0001	372	tree & darkhorse	0.4651	0	−	Citrobacter koseri	Bacteria	B to NB	0.5308	Outer membrane protein	Newly-increased	−
NBO_484g0002	1335	tree	0.5631	0	−	Enterobacter sakazakii	Bacteria	B to NB	0.5462	Outer membrane usher protein yhcD	Newly-increased	−
