# Supplementary material for: Comparative genomics of parasitic silkworm microsporidia reveal an association between genome expansion and host adaptation
Source: BMC Genomics. 2013 Mar 16;14:186. doi: 10.1186/1471-2164-14-186 (PMC3614468; doi:10.1186/1471-2164-14-186)
Supplement: Additional file 12 — The location of segmental duplications in Nosema bombycis genome. [file 1471-2164-14-186-S12.xls]

## Sheet: NBOCQ1_SegmentalDuplications
Table S13. Segmental duplications of Nosema bombycis
segment1	start	end	segment2	start	end	strand
NBO_1	52717	53822	NBO_14	38151	39257	+
NBO_14	38016	39170	NBO_36	89300	88144	-
NBO_14	111035	112338	NBO_1533	525	1829	+
NBO_14	32653	34093	NBO_605	3598	5045	+
NBO_36	123469	125721	NBO_397	14994	17247	+
NBO_36	142854	144618	NBO_1193	1779	5	-
NBO_36	2865	5289	NBO_219	8292	10694	+
NBO_10	59444	63868	NBO_10	74275	78685	+
NBO_10	133368	138393	NBO_81	25298	20099	-
NBO_10	145155	148045	NBO_914	15	2909	+
NBO_10	150570	152082	NBO_998	1	1515	+
NBO_10	158225	160038	NBO_1167	3645	1822	-
NBO_10	175460	182252	NBO_43	35431	43358	+
NBO_10	186087	188640	NBO_620	1624	4196	+
NBO_10	288226	293869	NBO_589	1	5648	+
NBO_10	35544	36653	NBO_790	1129	20	-
NBO_10	46372	47425	NBO_763	1707	654	-
NBO_10	53742	54781	NBO_778	100	1137	+
NBO_10	84989	86712	NBO_718	65	1788	+
NBO_81	5	1038	NBO_81	19709	20729	+
NBO_81	26642	30074	NBO_404	1300	4734	+
NBO_81	38878	40745	NBO_1206	3955	2092	-
NBO_43	607	2185	NBO_84	22729	24306	+
NBO_1001	17	2702	NBO_1004	2682	1	-
NBO_1010	465	1560	NBO_1016	1	1096	+
NBO_1039	992	2762	NBO_1041	267	2032	+
NBO_1053	510	2167	NBO_1058	1	1663	+
NBO_1061	2427	3538	NBO_1063	14	1117	+
NBO_1065	919	2407	NBO_1584	381	1870	+
NBO_1071	2064	3389	NBO_1457	3459	2135	-
NBO_108	1870	4047	NBO_366	4679	6866	+
NBO_366	14086	15662	NBO_468	4507	2930	-
NBO_1080	1	1214	NBO_1082	752	1944	+
NBO_1087	1005	2395	NBO_1093	687	2096	+
NBO_1091	587	2338	NBO_1244	24	1776	+
NBO_11	103740	113607	NBO_31	42218	50916	+
NBO_11	148986	150322	NBO_31	73565	74904	+
NBO_11	132505	137112	NBO_1465	3	4616	+
NBO_11	147583	148831	NBO_260	3664	2441	-
NBO_11	47307	56811	NBO_85	28001	17770	-
NBO_11	65029	66680	NBO_467	7242	8872	+
NBO_31	74379	75785	NBO_260	1620	202	-
NBO_31	27638	28915	NBO_1391	1638	2926	+
NBO_1100	2159	3821	NBO_1101	1475	3138	+
NBO_1104	1	1073	NBO_1106	2	1082	+
NBO_1124	1353	2468	NBO_1422	2518	1401	-
NBO_1125	1	1103	NBO_1126	413	1515	+
NBO_1151	288	1353	NBO_1153	1058	12	-
NBO_1173	1	1383	NBO_1175	1106	2490	+
NBO_1182	333	3316	NBO_1183	469	3452	+
NBO_12	74296	75704	NBO_36	126013	127421	+
NBO_12	140155	141608	NBO_12	143109	144556	+
NBO_12	151713	165051	NBO_12	160433	173259	+
NBO_12	266948	267997	NBO_12	359268	358219	-
NBO_12	336295	337759	NBO_999	2954	4416	+
NBO_12	153672	154672	NBO_1280	940	1940	+
NBO_12	168348	170649	NBO_1019	4444	2138	-
NBO_12	184595	185707	NBO_1512	1	1104	+
NBO_12	186170	187438	NBO_1067	1803	534	-
NBO_12	188724	189843	NBO_22	125472	124356	-
NBO_12	212014	213414	NBO_561	6794	8193	+
NBO_12	217314	219038	NBO_13	36352	38072	+
NBO_12	230380	231972	NBO_1234	2240	639	-
NBO_12	264937	266868	NBO_1412	2017	87	-
NBO_12	283770	284818	NBO_1544	288	1330	+
NBO_12	285162	287176	NBO_1476	2171	164	-
NBO_12	354265	355822	NBO_504	18110	19671	+
NBO_12	378056	379570	NBO_1201	804	2324	+
NBO_12	383528	384649	NBO_419	10170	11290	+
NBO_12	394797	397299	NBO_1358	356	2931	+
NBO_12	406478	408681	NBO_25	40685	42895	+
NBO_12	412468	414379	NBO_1367	4059	2147	-
NBO_12	424187	426377	NBO_1372	2210	1	-
NBO_12	430234	432194	NBO_1370	2402	467	-
NBO_12	441484	442891	NBO_1381	1971	565	-
NBO_12	444896	446105	NBO_1361	4133	2923	-
NBO_12	449166	450514	NBO_1444	1742	3094	+
NBO_12	450638	451941	NBO_1418	1379	2666	+
NBO_22	103004	104687	NBO_84	32796	34471	+
NBO_22	213469	214511	NBO_1548	2400	3440	+
NBO_22	241121	242243	NBO_1015	1	1124	+
NBO_13	199564	201312	NBO_13	203760	205529	+
NBO_13	125794	126896	NBO_872	1099	1	-
NBO_13	139436	140586	NBO_100	6565	5421	-
NBO_13	143327	144805	NBO_675	1500	16	-
NBO_13	147218	153189	NBO_466	8270	1923	-
NBO_13	163328	165082	NBO_50	36712	38444	+
NBO_13	172330	173763	NBO_1438	1764	338	-
NBO_13	177126	180066	NBO_1439	3646	700	-
NBO_13	184193	185676	NBO_1436	2163	680	-
NBO_13	188287	191748	NBO_1441	3422	24	-
NBO_13	192078	197232	NBO_193	8220	3038	-
NBO_13	212937	215733	NBO_445	102	2961	+
NBO_13	217975	219352	NBO_359	14432	13047	-
NBO_13	233379	236516	NBO_612	3137	1	-
NBO_13	247698	248796	NBO_1546	1097	1	-
NBO_13	272451	275784	NBO_1312	3348	9	-
NBO_13	277151	280034	NBO_483	9	2905	+
NBO_13	287080	288890	NBO_1314	1838	35	-
NBO_1234	733	2241	NBO_1273	2396	898	-
NBO_1412	330	1391	NBO_1481	1742	686	-
NBO_1360	3471	5159	NBO_1442	959	2645	+
NBO_25	41467	44670	NBO_51	96965	93772	-
NBO_25	16339	17818	NBO_1376	2878	1410	-
NBO_25	202920	204132	NBO_1373	1584	387	-
NBO_25	3962	5400	NBO_514	10219	8781	-
NBO_51	67516	68765	NBO_1418	2285	1042	-
NBO_1218	2690	3791	NBO_1219	1	1101	+
NBO_1219	360	1573	NBO_1222	1	1216	+
NBO_1220	1177	2203	NBO_1476	3184	4207	+
NBO_1228	1433	2440	NBO_1231	542	1559	+
NBO_1228	5907	7097	NBO_1229	2194	3390	+
NBO_1235	441	1748	NBO_1607	1489	184	-
NBO_124	4258	5618	NBO_124	5783	7141	+
NBO_1247	1758	3029	NBO_1249	888	2157	+
NBO_125	1481	3602	NBO_364	18937	16826	-
NBO_364	10563	12847	NBO_365	15721	13449	-
NBO_364	17179	18405	NBO_1073	1	1219	+
NBO_364	51661	52858	NBO_847	1199	8	-
NBO_364	7264	8659	NBO_807	2	1398	+
NBO_1258	1516	2854	NBO_1437	5157	3804	-
NBO_1271	508	1951	NBO_1274	405	1865	+
NBO_1291	27	1229	NBO_1293	288	1479	+
NBO_466	3763	4960	NBO_1334	1	1197	+
NBO_713	771	2266	NBO_725	4	1507	+
NBO_50	34598	35707	NBO_466	1114	3	-
NBO_50	35723	37975	NBO_713	2266	5	-
NBO_71	23277	26775	NBO_1439	3504	1	-
NBO_71	5869	8944	NBO_547	5292	8367	+
NBO_1436	680	1732	NBO_1449	755	1812	+
NBO_445	98	1305	NBO_446	3270	2069	-
NBO_483	7174	9015	NBO_1314	1838	3	-
NBO_1314	775	1838	NBO_1604	3	1065	+
NBO_1303	78	1100	NBO_1305	84	1106	+
NBO_1313	7	2089	NBO_1604	440	2517	+
NBO_1329	142	1556	NBO_1330	1	1415	+
NBO_1353	301	1354	NBO_1493	853	1928	+
NBO_1354	1610	2920	NBO_1494	408	1713	+
NBO_1362	758	3449	NBO_1363	1	3069	+
NBO_1364	739	3567	NBO_1365	642	3462	+
NBO_1369	1411	2530	NBO_1375	1795	2916	+
NBO_1384	1	1819	NBO_1523	1959	3776	+
NBO_1387	4885	5985	NBO_1409	2236	3339	+
NBO_1389	4528	5995	NBO_1540	2661	1189	-
NBO_1538	992	2467	NBO_1540	1189	2661	+
NBO_1540	1472	2661	NBO_1586	5843	4659	-
NBO_1393	3126	4448	NBO_1526	2647	1326	-
NBO_1394	27	2051	NBO_1397	997	3009	+
NBO_1407	79	1204	NBO_1516	540	1664	+
NBO_141	295	1310	NBO_355	10072	9054	-
NBO_355	1487	2866	NBO_1037	1	1381	+
NBO_1435	3060	5307	NBO_1438	2094	4357	+
NBO_1446	63	1996	NBO_1470	2528	577	-
NBO_1462	6771	8071	NBO_1491	2473	1173	-
NBO_1472	1	1257	NBO_1551	1248	1	-
NBO_1473	1928	4076	NBO_1474	2158	4	-
NBO_1474	5	1943	NBO_1490	5	1943	+
NBO_1474	2261	3968	NBO_1475	4860	3148	-
NBO_1475	1099	2273	NBO_1491	1	1174	+
NBO_1475	3	1015	NBO_1483	2071	3073	+
NBO_15	117298	118717	NBO_578	6344	4924	-
NBO_15	126297	127559	NBO_18	112767	111512	-
NBO_15	155082	157148	NBO_32	34707	36766	+
NBO_15	34423	36344	NBO_1510	1974	3893	+
NBO_15	67695	73053	NBO_55	21810	28462	+
NBO_18	43201	49297	NBO_34	98848	92155	-
NBO_18	4260	12026	NBO_394	7885	1	-
NBO_18	193210	194842	NBO_154	9686	8051	-
NBO_18	210216	211797	NBO_1547	1602	1	-
NBO_18	222848	224082	NBO_1553	2411	1186	-
NBO_18	41222	43200	NBO_1028	1948	1	-
NBO_18	57311	59428	NBO_42	13041	15158	+
NBO_32	106689	108125	NBO_734	1990	555	-
NBO_32	9891	13392	NBO_1214	1	3540	+
NBO_32	90388	94348	NBO_985	569	4496	+
NBO_153	1	1247	NBO_1189	1954	3200	+
NBO_1554	9	1573	NBO_1598	565	2130	+
NBO_16	33383	34684	NBO_16	50215	51491	+
NBO_16	79265	82132	NBO_16	88958	91815	+
NBO_16	104375	107526	NBO_1116	455	3604	+
NBO_16	109964	111676	NBO_1120	517	2242	+
NBO_16	113623	116032	NBO_1118	538	2956	+
NBO_16	118108	120029	NBO_1117	1765	3676	+
NBO_16	141873	161979	NBO_386	21327	252	-
NBO_16	17858	19370	NBO_34	531	2043	+
NBO_16	90	2596	NBO_519	7992	5487	-
NBO_386	36244	38092	NBO_917	786	2625	+
NBO_34	74026	77048	NBO_1039	240	3239	+
NBO_34	24833	26173	NBO_34	27276	28596	+
NBO_34	40042	41319	NBO_167	5264	6535	+
NBO_34	97634	98798	NBO_1033	1	1172	+
NBO_34	52225	64642	NBO_42	40873	30095	-
NBO_161	1327	2582	NBO_459	9117	10355	+
NBO_459	2187	3444	NBO_1325	2094	3353	+
NBO_166	550	4578	NBO_974	1	4035	+
NBO_166	8162	9341	NBO_976	2452	1290	-
NBO_167	5261	6742	NBO_390	2210	730	-
NBO_169	10945	12144	NBO_218	3	1208	+
NBO_218	9086	10932	NBO_331	5300	3457	-
NBO_218	14463	16562	NBO_456	4541	6641	+
NBO_170	2330	3894	NBO_1408	25	1588	+
NBO_174	6587	8790	NBO_619	2063	4267	+
NBO_345	2018	3317	NBO_619	2878	4179	+
NBO_19	103784	105142	NBO_124	4258	5618	+
NBO_19	148503	150166	NBO_1303	539	2218	+
NBO_19	124886	128078	NBO_1299	767	3960	+
NBO_19	12684	13898	NBO_1066	1847	634	-
NBO_19	128345	129999	NBO_1302	608	2251	+
NBO_19	142343	143369	NBO_1298	2191	3208	+
NBO_19	24740	25753	NBO_962	1286	295	-
NBO_2	343608	350903	NBO_10	218034	222890	+
NBO_2	437037	438484	NBO_10	295351	296798	+
NBO_2	431241	435497	NBO_589	1446	5648	+
NBO_2	219333	220370	NBO_1071	2577	1539	-
NBO_2	175907	177487	NBO_1291	1387	2970	+
NBO_2	181485	194601	NBO_18	232275	220766	-
NBO_2	13989	15022	NBO_1066	813	1847	+
NBO_2	24697	25884	NBO_2	25949	27136	+
NBO_2	252815	256193	NBO_2	276332	279690	+
NBO_2	164130	165638	NBO_1290	1104	2599	+
NBO_2	178747	179995	NBO_1292	1347	2593	+
NBO_2	212775	215376	NBO_567	4754	7352	+
NBO_2	277314	278542	NBO_1089	1231	1	-
NBO_2	276128	277133	NBO_1086	1054	53	-
NBO_2	344633	346593	NBO_461	8664	10627	+
NBO_2	383696	385295	NBO_33	15682	14081	-
NBO_2	394196	395863	NBO_495	22371	24038	+
NBO_2	39991	41208	NBO_631	520	1731	+
NBO_2	425437	429821	NBO_87	6261	1999	-
NBO_567	4739	5792	NBO_1456	3025	4087	+
NBO_33	72111	73772	NBO_119	2205	3860	+
NBO_33	20290	22707	NBO_1084	2415	1	-
NBO_20	15746	17573	NBO_1012	2606	769	-
NBO_20	18853	21519	NBO_1009	2687	1	-
NBO_20	34598	36208	NBO_94	3640	5240	+
NBO_20	4498	5640	NBO_751	1809	642	-
NBO_20	48272	50422	NBO_304	1561	3718	+
NBO_20	50435	52491	NBO_305	2121	48	-
NBO_94	1819	3257	NBO_94	3961	5371	+
NBO_304	10	4914	NBO_458	1170	6730	+
NBO_458	453	1993	NBO_707	895	2423	+
NBO_305	177	1887	NBO_458	7293	5588	-
NBO_206	3096	4641	NBO_417	28025	26482	-
NBO_417	2873	19133	NBO_418	369	15285	+
NBO_417	23641	24712	NBO_1243	1	1071	+
NBO_215	3466	4609	NBO_1595	704	1847	+
NBO_224	1056	2481	NBO_1023	370	1778	+
NBO_23	1340	3391	NBO_175	1743	3799	+
NBO_235	2961	4087	NBO_872	1	1123	+
NBO_24	76496	77865	NBO_33	51566	52935	+
NBO_24	94062	97150	NBO_33	70655	73773	+
NBO_24	102667	103732	NBO_64	2200	1136	-
NBO_24	130038	134247	NBO_1357	3245	1	-
NBO_24	120428	121543	NBO_875	1115	1	-
NBO_24	177700	178976	NBO_593	4328	5599	+
NBO_24	65111	66296	NBO_1351	1190	5	-
NBO_24	9762	10885	NBO_487	6196	7322	+
NBO_64	37286	39666	NBO_64	39721	42095	+
NBO_64	46492	59542	NBO_401	2180	15961	+
NBO_64	20846	24714	NBO_1002	1	3871	+
NBO_64	31750	33171	NBO_1246	1426	3	-
NBO_64	75852	79066	NBO_1199	1293	4490	+
NBO_64	79697	82160	NBO_673	2501	39	-
NBO_64	97823	98831	NBO_1177	679	1689	+
NBO_57	40285	41903	NBO_583	5168	3548	-
NBO_26	2654	4655	NBO_85	152	2126	+
NBO_26	30343	31551	NBO_26	32552	33749	+
NBO_26	48426	50363	NBO_26	51229	53167	+
NBO_26	34040	46627	NBO_61	1367	14581	+
NBO_26	38317	40081	NBO_346	2782	1057	-
NBO_61	53087	61794	NBO_74	6530	15270	+
NBO_61	61920	63294	NBO_453	4064	2690	-
NBO_261	476	1561	NBO_1082	1	1089	+
NBO_27	134493	137588	NBO_364	29564	26454	-
NBO_27	84483	91934	NBO_27	93590	98158	+
NBO_27	104526	113093	NBO_353	464	9187	+
NBO_27	27487	28980	NBO_1320	274	1772	+
NBO_27	3256	4329	NBO_444	1503	2578	+
NBO_27	54921	56111	NBO_1197	1193	1	-
NBO_27	77380	81772	NBO_552	29	4428	+
NBO_285	53	6449	NBO_364	33922	28164	-
NBO_276	2288	3826	NBO_476	1600	56	-
NBO_476	2592	4437	NBO_477	1850	7	-
NBO_28	104700	106273	NBO_31	48329	46755	-
NBO_28	169983	171146	NBO_1271	791	1951	+
NBO_28	200765	214765	NBO_355	225	10076	+
NBO_28	276194	277264	NBO_28	277821	278889	+
NBO_28	128196	134688	NBO_501	20628	12116	-
NBO_28	136836	138031	NBO_1371	3096	1903	-
NBO_28	153797	156181	NBO_648	1	2371	+
NBO_28	157452	158458	NBO_599	1002	2	-
NBO_28	158565	167493	NBO_29	14342	5495	-
NBO_28	215340	216642	NBO_30	755	2071	+
NBO_28	266454	273933	NBO_30	30915	38344	+
NBO_28	246497	262913	NBO_378	1101	18062	+
NBO_501	21555	22626	NBO_1358	4371	3314	-
NBO_648	1	1033	NBO_944	25	1056	+
NBO_599	3050	5323	NBO_648	2371	111	-
NBO_29	47666	51138	NBO_1053	3178	20	-
NBO_29	14404	16931	NBO_599	187	2714	+
NBO_29	10802	12001	NBO_436	2068	865	-
NBO_29	3212	4604	NBO_427	10744	12136	+
NBO_29	27204	28356	NBO_626	1935	778	-
NBO_29	29068	30790	NBO_1054	3106	1387	-
NBO_29	31714	38382	NBO_568	113	6788	+
NBO_29	40727	41857	NBO_655	2367	3499	+
NBO_29	46407	47596	NBO_1056	2029	835	-
NBO_29	66589	68656	NBO_403	5499	3428	-
NBO_29	71947	73385	NBO_1589	2215	782	-
NBO_284	2580	4004	NBO_1365	2854	1433	-
NBO_284	1	1395	NBO_937	2862	1461	-
NBO_503	2215	5561	NBO_937	4836	1494	-
NBO_937	104	3518	NBO_938	4	3432	+
NBO_938	1	1014	NBO_939	23	1049	+
NBO_568	180	4189	NBO_582	3	4476	+
NBO_295	9031	10284	NBO_577	5168	3915	-
NBO_3	105621	111485	NBO_1506	6096	258	-
NBO_3	125587	127156	NBO_940	1768	211	-
NBO_3	134099	147724	NBO_507	20993	7178	-
NBO_3	166780	167807	NBO_352	2004	980	-
NBO_3	66241	72436	NBO_1239	6182	1	-
NBO_309	1905	6014	NBO_518	4738	988	-
NBO_330	163	2181	NBO_421	2511	4527	+
NBO_389	10008	12603	NBO_1173	574	3143	+
NBO_389	13631	15147	NBO_421	2509	4025	+
NBO_389	4764	6461	NBO_1174	663	2382	+
NBO_389	6600	7909	NBO_1176	1	1308	+
NBO_389	7961	9053	NBO_665	57	1148	+
NBO_421	3252	4348	NBO_1172	1113	2202	+
NBO_349	1093	3014	NBO_997	326	2253	+
NBO_35	106382	107392	NBO_1057	553	1563	+
NBO_52	11307	12850	NBO_52	29299	30827	+
NBO_52	23117	24153	NBO_52	41525	42563	+
NBO_52	16528	42093	NBO_441	10185	3505	-
NBO_52	18653	21171	NBO_1283	2569	72	-
NBO_354	5462	7105	NBO_608	4780	3137	-
NBO_357	1013	2356	NBO_739	33	1375	+
NBO_362	9910	10930	NBO_632	4032	3019	-
NBO_365	12829	15663	NBO_1072	2850	5	-
NBO_365	9704	10945	NBO_1073	1237	1	-
NBO_807	2	1396	NBO_1071	86	1478	+
NBO_369	7202	8294	NBO_812	250	1332	+
NBO_37	63216	64520	NBO_44	57369	58662	+
NBO_44	9748	14203	NBO_44	29250	33804	+
NBO_44	31472	33532	NBO_1149	1	2074	+
NBO_370	1	2528	NBO_611	1074	3618	+
NBO_370	3034	7534	NBO_549	619	4538	+
NBO_549	2887	4274	NBO_750	430	1818	+
NBO_374	8802	13088	NBO_576	6382	1185	-
NBO_38	31255	32425	NBO_1228	1433	2614	+
NBO_38	24444	25655	NBO_1233	223	1434	+
NBO_38	29693	30764	NBO_1232	550	1603	+
NBO_38	50381	51566	NBO_928	604	1789	+
NBO_38	53083	54183	NBO_127	21	1148	+
NBO_38	7575	10113	NBO_546	13	2530	+
NBO_546	1216	2610	NBO_630	5	1392	+
NBO_381	175	2339	NBO_1155	1	2166	+
NBO_381	3448	5730	NBO_1154	1	2287	+
NBO_387	22598	24179	NBO_1415	945	2511	+
NBO_665	4	1032	NBO_1176	1330	2355	+
NBO_395	8367	9545	NBO_1184	1	1181	+
NBO_396	2093	7224	NBO_415	8018	3751	-
NBO_398	8665	10843	NBO_1190	138	2334	+
NBO_4	55447	65620	NBO_10	111664	101456	-
NBO_4	258558	260771	NBO_1104	1	2215	+
NBO_4	215440	217121	NBO_394	7885	6202	-
NBO_4	47672	49955	NBO_4	51353	53625	+
NBO_4	12605	15963	NBO_469	9415	12758	+
NBO_4	137165	139095	NBO_1527	1	1931	+
NBO_4	198784	200103	NBO_749	1332	8	-
NBO_4	221944	224141	NBO_930	2783	566	-
NBO_4	225196	226204	NBO_1253	2248	1240	-
NBO_4	229708	230720	NBO_929	10052	9050	-
NBO_4	241645	245955	NBO_1252	4532	959	-
NBO_4	251914	253812	NBO_1103	23	1906	+
NBO_4	253894	255558	NBO_1105	435	2098	+
NBO_4	37113	39973	NBO_1170	1	2852	+
NBO_4	65633	66809	NBO_791	1178	1	-
NBO_4	81382	82601	NBO_1168	2238	3453	+
NBO_4	90268	91331	NBO_1331	1908	845	-
NBO_469	9525	10802	NBO_821	16	1292	+
NBO_40	50082	52072	NBO_1247	2656	675	-
NBO_40	40879	42343	NBO_994	1463	1	-
NBO_40	43832	45153	NBO_650	1324	1	-
NBO_40	47907	49199	NBO_1248	1606	314	-
NBO_420	976	2216	NBO_1247	675	1925	+
NBO_420	7262	8547	NBO_650	35	1323	+
NBO_401	13397	15247	NBO_401	17538	19389	+
NBO_41	79034	83184	NBO_41	91466	96500	+
NBO_41	45845	47460	NBO_41	103417	101800	-
NBO_41	57544	59008	NBO_1269	1459	1	-
NBO_41	69795	71017	NBO_1268	1620	416	-
NBO_411	2914	4071	NBO_927	4874	6035	+
NBO_426	7705	8711	NBO_487	15001	13991	-
NBO_434	1	1336	NBO_1589	2125	782	-
NBO_441	5851	7510	NBO_1283	27	1687	+
NBO_45	4072	5115	NBO_1430	1407	364	-
NBO_452	941	5573	NBO_508	36649	31976	-
NBO_508	16124	23069	NBO_1517	1	6662	+
NBO_46	7836	11922	NBO_380	4	4431	+
NBO_460	4272	5787	NBO_1326	322	1838	+
NBO_460	7143	8163	NBO_1327	8	1028	+
NBO_464	11777	13358	NBO_547	10344	8760	-
NBO_547	5752	7452	NBO_1608	4654	2954	-
NBO_465	3918	5220	NBO_1419	2644	1338	-
NBO_481	768	6127	NBO_597	5373	8	-
NBO_520	10617	11943	NBO_604	3761	5085	+
NBO_521	2707	4407	NBO_1314	141	1838	+
NBO_53	38918	41269	NBO_1218	228	2579	+
NBO_53	43229	44395	NBO_1220	1	1146	+
NBO_53	23235	27323	NBO_166	909	5005	+
NBO_53	15480	16768	NBO_238	5136	3861	-
NBO_53	21684	32108	NBO_60	27903	19162	-
NBO_53	2502	3894	NBO_438	2104	703	-
NBO_53	35114	36771	NBO_1221	13	1680	+
NBO_60	22336	27303	NBO_166	5002	21	-
NBO_60	16760	19067	NBO_976	409	2705	+
NBO_60	10463	11691	NBO_975	2123	3342	+
NBO_60	15179	16617	NBO_977	13	1427	+
NBO_60	27330	28619	NBO_1217	9	1295	+
NBO_60	5123	6185	NBO_820	1073	1	-
NBO_770	7	1130	NBO_1221	1151	13	-
NBO_54	38991	43121	NBO_1061	4091	1	-
NBO_54	3128	4475	NBO_54	5452	6815	+
NBO_54	35511	37393	NBO_1060	2336	466	-
NBO_54	8441	9490	NBO_1050	4474	3427	-
NBO_554	1544	4570	NBO_629	1057	4087	+
NBO_56	1	4171	NBO_59	5264	9424	+
NBO_59	11585	12690	NBO_59	12970	14066	+
NBO_59	5524	6596	NBO_1112	336	1407	+
NBO_59	14528	16173	NBO_1111	12	1657	+
NBO_58	5502	7547	NBO_58	24801	26850	+
NBO_58	4081	5083	NBO_58	29310	28317	-
NBO_584	4139	5379	NBO_834	1242	1	-
NBO_6	199743	200914	NBO_154	10273	9096	-
NBO_6	193901	194915	NBO_45	1	1014	+
NBO_6	412508	414370	NBO_584	72	1937	+
NBO_6	415650	416891	NBO_834	1242	1	-
NBO_6	53645	54718	NBO_6	74836	75908	+
NBO_6	131398	132507	NBO_6	132572	133694	+
NBO_6	143355	144496	NBO_6	144547	145686	+
NBO_6	402984	404004	NBO_6	434186	435217	+
NBO_6	100087	101584	NBO_981	293	1778	+
NBO_6	113140	114885	NBO_1133	2707	967	-
NBO_6	119389	124136	NBO_463	1673	7293	+
NBO_6	132579	133701	NBO_1135	1135	7	-
NBO_6	31757	33274	NBO_951	474	1994	+
NBO_6	57896	66506	NBO_462	1	8624	+
NBO_6	81331	82355	NBO_980	376	1385	+
NBO_74	12044	13260	NBO_453	7314	6099	-
NBO_62	176	9790	NBO_84	12719	2563	-
NBO_62	21321	22943	NBO_375	11434	13062	+
NBO_62	25181	26673	NBO_338	3821	2336	-
NBO_63	33368	35021	NBO_71	7524	5869	-
NBO_63	24172	32422	NBO_464	279	8543	+
NBO_63	46555	49760	NBO_413	162	3339	+
NBO_645	1645	3706	NBO_1011	2292	234	-
NBO_65	24919	27382	NBO_1408	2486	25	-
NBO_65	13385	15449	NBO_1139	2299	4386	+
NBO_65	22336	24136	NBO_1425	1804	1	-
NBO_66	73128	74393	NBO_66	78154	79419	+
NBO_66	93776	94846	NBO_66	95940	97009	+
NBO_66	142514	143600	NBO_66	145021	146101	+
NBO_66	113338	118234	NBO_511	4862	1	-
NBO_66	121357	123284	NBO_941	1009	2927	+
NBO_66	127823	128912	NBO_856	1	1078	+
NBO_66	48398	51393	NBO_1315	2447	5428	+
NBO_668	1781	2898	NBO_1395	747	1864	+
NBO_668	61	1530	NBO_1428	1	1483	+
NBO_67	10802	11921	NBO_622	2328	1208	-
NBO_67	35656	37234	NBO_555	1580	1	-
NBO_67	3915	5169	NBO_98	2699	1450	-
NBO_67	6576	7923	NBO_1592	1	1365	+
NBO_69	22957	24974	NBO_1165	2048	13	-
NBO_69	28768	30608	NBO_1166	1854	26	-
NBO_7	137419	138472	NBO_501	6887	5828	-
NBO_7	13176	14671	NBO_604	650	2142	+
NBO_7	142072	143351	NBO_951	1288	4	-
NBO_7	115002	117053	NBO_155	2042	1	-
NBO_7	177887	181527	NBO_1064	3685	1	-
NBO_7	31374	33621	NBO_606	2270	25	-
NBO_7	41651	46490	NBO_943	1	7315	+
NBO_7	65873	66971	NBO_195	2729	1631	-
NBO_7	69420	70526	NBO_1098	18	1111	+
NBO_7	78481	83024	NBO_1341	5008	499	-
NBO_72	37463	38617	NBO_594	5578	4420	-
NBO_72	41429	42625	NBO_383	2972	1810	-
NBO_72	48039	50156	NBO_1156	2866	724	-
NBO_73	3191	6060	NBO_81	30200	27330	-
NBO_73	44537	48763	NBO_364	42211	38020	-
NBO_759	1	1740	NBO_1299	168	1903	+
NBO_76	41271	44661	NBO_76	55592	58977	+
NBO_76	1920	4275	NBO_1129	3071	665	-
NBO_76	26450	39763	NBO_376	13815	856	-
NBO_76	65430	67209	NBO_190	2215	3995	+
NBO_78	13712	18959	NBO_569	326	5633	+
NBO_78	6775	7904	NBO_918	1519	2647	+
NBO_78	8974	12876	NBO_1169	9	3911	+
NBO_8	423118	424603	NBO_1457	1976	3459	+
NBO_8	406610	447461	NBO_37	59736	72808	+
NBO_8	112860	114329	NBO_8	127270	128739	+
NBO_8	127495	128847	NBO_402	1284	2635	+
NBO_8	125107	126245	NBO_628	1157	6	-
NBO_8	250374	251912	NBO_1488	1	1539	+
NBO_8	396149	397990	NBO_1537	2170	4013	+
NBO_8	456528	458318	NBO_1566	2100	304	-
NBO_80	27795	43924	NBO_369	15924	1	-
NBO_80	8933	10226	NBO_549	11519	10221	-
NBO_80	85	6181	NBO_80	27094	20573	-
NBO_80	60992	64289	NBO_1078	5	3566	+
NBO_82	26125	28719	NBO_219	10795	8292	-
NBO_83	12653	18472	NBO_362	10930	4992	-
NBO_83	5034	6201	NBO_801	16	1180	+
NBO_9	11305	12816	NBO_16	61304	59793	-
NBO_9	135148	137015	NBO_295	8420	10284	+
NBO_9	146476	147833	NBO_577	3027	1662	-
NBO_9	160194	162267	NBO_46	17759	15686	-
NBO_9	148747	150182	NBO_9	160194	161633	+
NBO_9	3469	6467	NBO_1344	22	3031	+
NBO_920	587	2427	NBO_922	1338	3190	+
NBO_921	20	2195	NBO_924	467	2646	+
NBO_946	535	2360	NBO_1086	3122	1295	-
NBO_95	15048	17559	NBO_574	617	3124	+
NBO_957	1	1171	NBO_1464	4595	3427	-
NBO_987	1	1568	NBO_1472	603	2169	+
NBO_996	1	2393	NBO_1167	2919	547	-
NBO_10	47973	51435	NBO_10	85028	88739	+
NBO_10	48316	56972	NBO_10	86711	70117	-
NBO_10	159662	160833	NBO_1167	3060	1026	-
NBO_10	189756	195616	NBO_1278	7319	1491	-
NBO_10	205327	297216	NBO_2	330838	438893	+
NBO_10	236794	271343	NBO_2	419908	394252	-
NBO_10	254857	286266	NBO_2	372403	338564	-
NBO_10	151669	155455	NBO_349	65	4093	+
NBO_10	101972	111583	NBO_4	66710	55525	-
NBO_10	140843	182286	NBO_43	2914	42831	+
NBO_10	270909	288178	NBO_495	22427	30819	+
NBO_10	289035	293687	NBO_589	3110	5466	+
NBO_10	12744	15307	NBO_6	246726	244204	-
NBO_10	185658	187194	NBO_620	1156	2743	+
NBO_10	85028	88739	NBO_718	104	2138	+
NBO_10	136297	137486	NBO_81	2024	21498	+
NBO_10	145606	150186	NBO_914	468	5341	+
NBO_10	159662	160833	NBO_996	713	1897	+
NBO_10	150509	151509	NBO_998	1	1298	+
NBO_100	1261	6321	NBO_13	143694	139679	-
NBO_1002	180	3705	NBO_64	20557	24542	+
NBO_1009	690	2999	NBO_20	20850	17736	-
NBO_1010	44	2022	NBO_20	2085	318	-
NBO_1012	40	2628	NBO_20	18782	15249	-
NBO_1015	5	1486	NBO_22	240836	244196	+
NBO_1020	2505	3997	NBO_6	356392	355265	-
NBO_1021	438	1295	NBO_6	360943	360114	-
NBO_1023	1967	3776	NBO_38	64169	66510	+
NBO_1028	65	1702	NBO_18	43137	41488	-
NBO_1028	65	1702	NBO_34	98912	100579	+
NBO_1033	35	1117	NBO_18	44181	43222	-
NBO_1039	1000	2757	NBO_1041	275	1737	+
NBO_1039	1000	1898	NBO_1043	621	1450	+
NBO_1039	518	2757	NBO_34	74222	76562	+
NBO_1041	275	1172	NBO_1043	621	1450	+
NBO_1041	275	1737	NBO_34	74804	76562	+
NBO_1043	621	1450	NBO_34	74804	75702	+
NBO_1053	381	3562	NBO_29	51547	47096	-
NBO_1056	508	1748	NBO_29	47911	46675	-
NBO_1057	250	2016	NBO_441	3100	633	-
NBO_1057	250	2016	NBO_52	24449	26894	+
NBO_1059	5	1903	NBO_360	6552	8919	+
NBO_1060	232	3712	NBO_54	38383	33753	-
NBO_1061	88	3139	NBO_54	43142	39087	-
NBO_1064	646	3243	NBO_7	180882	178327	-
NBO_1072	28	2572	NBO_33	29833	37453	+
NBO_1072	28	2572	NBO_364	9957	12316	+
NBO_1078	632	4821	NBO_80	60635	66277	+
NBO_108	2518	4873	NBO_366	4685	9135	+
NBO_108	2518	4873	NBO_468	10922	8427	-
NBO_11	68463	153665	NBO_13	172373	274586	+
NBO_11	150553	156979	NBO_13	274586	177391	-
NBO_11	150553	154161	NBO_1322	1208	323	-
NBO_11	132602	137403	NBO_1465	101	4590	+
NBO_11	75262	112004	NBO_26	12287	39727	+
NBO_11	75262	79877	NBO_26	13105	8537	-
NBO_11	146965	153665	NBO_260	4316	1	-
NBO_11	102611	153665	NBO_31	40899	75909	+
NBO_11	156008	174429	NBO_43	21660	25799	+
NBO_11	59305	75816	NBO_467	1923	14802	+
NBO_11	156008	157982	NBO_54	566	1825	+
NBO_11	106461	157982	NBO_54	44674	1040	-
NBO_11	2647	55658	NBO_6	38707	88951	+
NBO_11	88604	101924	NBO_67	7733	34950	+
NBO_11	46675	59103	NBO_85	27988	13581	-
NBO_11	81079	85996	NBO_919	1392	6468	+
NBO_1100	456	5247	NBO_371	3559	6291	+
NBO_1103	1	3125	NBO_4	251747	255008	+
NBO_1104	1	1087	NBO_1106	1	739	+
NBO_1104	1	2111	NBO_4	257377	260576	+
NBO_1109	284	1328	NBO_374	9398	11018	+
NBO_1109	284	1328	NBO_576	5770	4193	-
NBO_111	5750	7344	NBO_503	1653	4178	+
NBO_111	295	2673	NBO_602	1007	4173	+
NBO_1115	73	5431	NBO_16	120251	124946	+
NBO_1116	444	5315	NBO_16	103908	109186	+
NBO_1118	771	2956	NBO_16	113856	116160	+
NBO_1120	40	2020	NBO_16	109489	111454	+
NBO_1133	1841	3622	NBO_6	114006	111641	-
NBO_1135	5	3164	NBO_6	133575	129627	-
NBO_1140	4	3360	NBO_377	6112	9522	+
NBO_1154	258	3294	NBO_381	3694	6685	+
NBO_1154	258	3294	NBO_41	31	1886	+
NBO_1156	155	1662	NBO_72	50740	49022	-
NBO_1157	256	2152	NBO_72	53805	50871	-
NBO_1163	375	2795	NBO_386	27600	29410	+
NBO_1167	1026	3060	NBO_996	1897	713	-
NBO_1172	1342	3374	NBO_389	13649	19688	+
NBO_1172	1342	3374	NBO_421	2527	5528	+
NBO_1173	3	1054	NBO_1175	1108	2457	+
NBO_1173	3	3125	NBO_389	9390	12585	+
NBO_1174	189	1922	NBO_389	2677	6002	+
NBO_1175	1108	2457	NBO_389	9390	10488	+
NBO_1176	1	2355	NBO_389	7159	8578	+
NBO_1177	773	2380	NBO_64	97915	100198	+
NBO_1189	2256	3200	NBO_153	314	2160	+
NBO_1190	38	2324	NBO_398	8073	11475	+
NBO_1199	113	4562	NBO_64	74685	79036	+
NBO_12	294655	365318	NBO_13	36728	42128	+
NBO_12	224584	295320	NBO_13	44107	36728	-
NBO_12	395254	396854	NBO_1358	999	2490	+
NBO_12	381596	393163	NBO_419	8651	18645	+
NBO_1206	461	4835	NBO_81	42419	38042	-
NBO_1208	169	2379	NBO_81	18313	15480	-
NBO_1209	44	1159	NBO_81	15830	8902	-
NBO_1213	2172	5436	NBO_32	7376	10772	+
NBO_1214	1	3500	NBO_32	8655	13402	+
NBO_1218	1710	3655	NBO_53	40400	42130	+
NBO_1219	477	2712	NBO_53	41324	45290	+
NBO_1221	1	1525	NBO_53	35008	36615	+
NBO_1221	1	1525	NBO_770	1236	12	-
NBO_1230	89	2926	NBO_38	25809	30450	+
NBO_1239	1	4929	NBO_3	72799	67492	-
NBO_124	2284	7034	NBO_19	102076	105035	+
NBO_1246	153	1374	NBO_64	33243	29669	-
NBO_1247	144	2636	NBO_40	52528	50769	-
NBO_1248	502	2322	NBO_420	3452	5282	+
NBO_1249	156	1766	NBO_40	51809	50102	-
NBO_1252	202	4396	NBO_4	246532	241446	-
NBO_1254	669	2295	NBO_4	239898	237608	-
NBO_1255	218	2109	NBO_4	241153	238306	-
NBO_1267	11	3730	NBO_41	69393	65960	-
NBO_1271	75	2446	NBO_28	169990	171539	+
NBO_1271	75	2820	NBO_427	8538	412	-
NBO_1288	200	3470	NBO_2	156771	162153	+
NBO_1289	634	4432	NBO_2	171190	174411	+
NBO_1290	100	3021	NBO_2	162422	166033	+
NBO_1298	1	4993	NBO_368	4893	6359	+
NBO_1299	1	3921	NBO_19	123867	128174	+
NBO_1299	1	3921	NBO_759	1	1733	+
NBO_13	272057	276975	NBO_1312	3153	166	-
NBO_13	168213	173323	NBO_1435	6322	1525	-
NBO_13	183630	184537	NBO_1436	2765	1819	-
NBO_13	168213	173323	NBO_1438	4884	771	-
NBO_13	188332	191904	NBO_1441	3377	33	-
NBO_13	247315	249226	NBO_1546	1055	1	-
NBO_13	192014	197160	NBO_193	7083	3110	-
NBO_13	174945	210368	NBO_34	76969	100579	+
NBO_13	218003	231801	NBO_359	14421	19	-
NBO_13	188332	249226	NBO_41	54121	66559	+
NBO_13	211533	218977	NBO_445	61	5683	+
NBO_13	211533	216089	NBO_446	2707	432	-
NBO_13	147119	153078	NBO_466	8149	1446	-
NBO_13	277071	288779	NBO_483	1	8869	+
NBO_13	287005	288779	NBO_521	4482	2711	-
NBO_13	232177	235189	NBO_612	3983	2149	-
NBO_13	208785	249226	NBO_64	32338	36250	+
NBO_13	188332	236537	NBO_69	2683	28709	+
NBO_1300	1209	3659	NBO_1304	108	2097	+
NBO_1300	1209	3659	NBO_19	145318	147779	+
NBO_1300	13	1934	NBO_368	5934	7132	+
NBO_1302	742	2231	NBO_19	128480	131566	+
NBO_1303	120	1712	NBO_1305	125	1110	+
NBO_1303	120	2148	NBO_19	148040	150572	+
NBO_1304	108	2097	NBO_19	145318	147779	+
NBO_1305	125	1110	NBO_19	148040	149661	+
NBO_1315	877	4927	NBO_66	46844	50881	+
NBO_1332	2411	4116	NBO_365	2701	4183	+
NBO_1341	915	4062	NBO_7	82603	79130	-
NBO_1357	223	2907	NBO_24	134171	129911	-
NBO_136	5563	9594	NBO_275	2399	30	-
NBO_1364	1	4381	NBO_1365	1	4323	+
NBO_1364	1775	3546	NBO_284	3397	1998	-
NBO_1365	742	3441	NBO_284	3397	1998	-
NBO_1371	2019	3737	NBO_28	137910	136149	-
NBO_1373	610	2400	NBO_25	203960	201392	-
NBO_1395	2053	4278	NBO_20	25676	28536	+
NBO_14	155125	160078	NBO_38	84948	81103	-
NBO_1408	553	3501	NBO_65	26849	24219	-
NBO_1435	1525	6322	NBO_1438	771	4884	+
NBO_1464	3913	5170	NBO_45	101675	102818	+
NBO_1486	43	2551	NBO_57	4521	7028	+
NBO_149	24	2349	NBO_16	94516	97124	+
NBO_15	91232	92042	NBO_369	56	1319	+
NBO_15	184497	185913	NBO_54	19993	18314	-
NBO_15	65518	70959	NBO_55	21000	25135	+
NBO_15	91232	92042	NBO_80	43873	41636	-
NBO_1506	607	1912	NBO_3	110716	126519	+
NBO_1506	607	5495	NBO_3	111075	106242	-
NBO_1517	95	6601	NBO_508	16218	23677	+
NBO_1552	1	2088	NBO_2	181737	184846	+
NBO_1553	468	2411	NBO_18	224852	222195	-
NBO_1553	468	2411	NBO_2	188755	192849	+
NBO_1556	1022	5921	NBO_66	131259	138726	+
NBO_1565	7	2275	NBO_8	456239	453581	-
NBO_1566	594	2060	NBO_8	458226	456567	-
NBO_1574	159	1539	NBO_514	12888	11543	-
NBO_16	38402	43131	NBO_19	137435	132077	-
NBO_16	105808	146994	NBO_3	144629	132917	-
NBO_16	141000	161500	NBO_386	22397	727	-
NBO_16	116722	122905	NBO_43	20096	2914	-
NBO_16	145702	154919	NBO_61	56087	59785	+
NBO_16	145702	154919	NBO_74	9582	13258	+
NBO_161	1268	5524	NBO_459	5908	13473	+
NBO_166	1156	9019	NBO_60	26304	15203	-
NBO_166	1156	4984	NBO_974	471	3809	+
NBO_167	1	6590	NBO_34	22251	41164	+
NBO_169	11174	12130	NBO_218	1	1194	+
NBO_170	641	3707	NBO_65	36419	26001	-
NBO_174	2803	9226	NBO_345	18	3280	+
NBO_174	2803	9226	NBO_619	337	4142	+
NBO_18	13573	16526	NBO_18	64421	61547	-
NBO_18	220798	233386	NBO_2	194570	177671	-
NBO_18	13573	43500	NBO_34	68441	98827	+
NBO_18	41488	48881	NBO_34	100579	92571	-
NBO_18	4702	12159	NBO_394	7442	127	-
NBO_18	57553	59171	NBO_42	12950	14901	+
NBO_18	13573	58284	NBO_42	23167	12950	-
NBO_19	12899	20591	NBO_2	14760	8702	-
NBO_19	137645	146043	NBO_368	4893	7132	+
NBO_19	18169	20591	NBO_542	81	2498	+
NBO_19	123867	128174	NBO_759	1	1733	+
NBO_195	25	2708	NBO_7	70485	65867	-
NBO_198	926	2514	NBO_366	22348	20753	-
NBO_198	926	2514	NBO_367	8019	6440	-
NBO_2	360665	387064	NBO_33	18542	11457	-
NBO_2	358542	359979	NBO_437	6202	4126	-
NBO_2	344062	346020	NBO_461	8395	10053	+
NBO_2	394252	402543	NBO_495	22427	30819	+
NBO_2	432906	435312	NBO_589	3110	5466	+
NBO_2	358542	359415	NBO_680	1824	2710	+
NBO_20	48291	51611	NBO_304	1580	4728	+
NBO_20	48291	51611	NBO_458	2754	6550	+
NBO_20	33239	35634	NBO_94	178	4676	+
NBO_218	7570	10160	NBO_218	16124	11685	-
NBO_218	7570	16124	NBO_28	192315	128385	-
NBO_218	9249	12419	NBO_331	5143	2419	-
NBO_218	11685	16124	NBO_456	2241	6203	+
NBO_218	2334	9093	NBO_61	27894	36032	+
NBO_24	71214	96892	NBO_33	43736	73589	+
NBO_24	37191	176323	NBO_6	159814	31849	-
NBO_24	67735	90501	NBO_73	36852	50134	+
NBO_24	54836	56698	NBO_761	86	1629	+
NBO_25	3456	17047	NBO_514	11355	148	-
NBO_26	33241	46402	NBO_61	509	14356	+
NBO_26	2281	6938	NBO_85	1045	3133	+
NBO_260	1	4316	NBO_31	75909	71549	-
NBO_264	119	4194	NBO_27	47505	42503	-
NBO_264	4357	5497	NBO_740	1826	124	-
NBO_27	131195	135663	NBO_285	683	6064	+
NBO_27	105920	118277	NBO_353	1842	9955	+
NBO_27	102720	135663	NBO_364	38806	28468	-
NBO_27	1784	4270	NBO_444	103	2960	+
NBO_27	78050	80658	NBO_552	1	3315	+
NBO_276	656	3604	NBO_476	5441	522	-
NBO_28	186105	204206	NBO_28	226032	210361	-
NBO_28	158931	170262	NBO_29	13977	55	-
NBO_28	215572	275345	NBO_30	987	38963	+
NBO_28	52886	107131	NBO_31	24719	47381	+
NBO_28	201389	214285	NBO_355	853	9592	+
NBO_28	246583	262271	NBO_378	1202	17416	+
NBO_28	166104	173033	NBO_427	11378	412	-
NBO_28	161111	164388	NBO_436	1072	3397	+
NBO_28	128385	135312	NBO_501	20415	11478	-
NBO_28	153383	156049	NBO_599	5311	3182	-
NBO_28	153383	156049	NBO_648	1	2239	+
NBO_28	159535	160996	NBO_753	484	1411	+
NBO_28	153383	154995	NBO_944	12	1056	+
NBO_284	1	1215	NBO_503	4271	5551	+
NBO_284	1	1215	NBO_937	4824	1351	-
NBO_285	683	6064	NBO_364	33291	28468	-
NBO_287	1176	2809	NBO_482	5864	7624	+
NBO_29	65805	68399	NBO_403	5487	3684	-
NBO_29	55	4515	NBO_427	7717	12047	+
NBO_29	8329	11803	NBO_436	3397	1072	-
NBO_29	31932	38366	NBO_568	207	6772	+
NBO_29	31932	37643	NBO_582	307	6032	+
NBO_29	36258	41735	NBO_655	147	3377	+
NBO_29	12580	13384	NBO_753	1411	484	-
NBO_3	143055	157084	NBO_4	241446	259730	+
NBO_3	64244	135255	NBO_507	4376	20877	+
NBO_3	134215	155349	NBO_507	20877	1909	-
NBO_3	49494	53982	NBO_52	5176	6871	+
NBO_3	49494	53476	NBO_905	757	12	-
NBO_30	987	4789	NBO_378	1202	2530	+
NBO_304	436	4728	NBO_458	1609	6550	+
NBO_309	2793	5566	NBO_518	3855	1443	-
NBO_314	1	1901	NBO_560	2758	7521	+
NBO_32	537	1867	NBO_86	3302	4635	+
NBO_32	87809	90077	NBO_913	837	3143	+
NBO_32	123784	127479	NBO_984	1	3465	+
NBO_32	89109	95555	NBO_985	90	4496	+
NBO_33	29833	37453	NBO_364	9957	12316	+
NBO_33	16980	31335	NBO_364	44895	9957	-
NBO_33	28440	31335	NBO_757	1674	16	-
NBO_33	29833	44194	NBO_8	423119	428158	+
NBO_332	1	2391	NBO_48	7092	3240	-
NBO_34	53314	80795	NBO_42	38913	17435	-
NBO_345	18	3280	NBO_619	337	4142	+
NBO_362	7280	14816	NBO_83	15754	8854	-
NBO_364	34307	42018	NBO_73	53214	44561	-
NBO_366	20251	23635	NBO_367	5552	9390	+
NBO_366	4685	15556	NBO_468	10922	2922	-
NBO_366	1132	9135	NBO_7	55891	64168	+
NBO_367	8224	13097	NBO_440	1462	3124	+
NBO_369	56	16594	NBO_80	43873	25878	-
NBO_37	63193	66964	NBO_44	57337	61327	+
NBO_37	65516	66964	NBO_641	3511	2156	-
NBO_37	59767	74475	NBO_8	406640	450245	+
NBO_370	25	2398	NBO_611	1667	3485	+
NBO_370	6219	7032	NBO_750	767	1580	+
NBO_374	7317	12341	NBO_576	6354	2010	-
NBO_375	9679	13055	NBO_62	20152	23695	+
NBO_376	1067	14123	NBO_76	39552	25339	-
NBO_38	49612	52087	NBO_928	58	2310	+
NBO_380	451	4213	NBO_46	8287	12193	+
NBO_381	3694	8248	NBO_41	31	3686	+
NBO_383	1841	3580	NBO_594	469	2946	+
NBO_383	470	3580	NBO_72	44032	39700	-
NBO_384	9746	14895	NBO_73	36852	42590	+
NBO_386	7350	17269	NBO_61	59785	56087	-
NBO_386	7350	17269	NBO_74	13258	9582	-
NBO_386	29495	40493	NBO_917	1	3876	+
NBO_389	12758	19688	NBO_421	1653	5528	+
NBO_389	8051	9803	NBO_665	147	1670	+
NBO_396	599	7212	NBO_415	9196	2808	-
NBO_4	8923	16219	NBO_469	6013	12934	+
NBO_4	231306	235508	NBO_929	7715	1149	-
NBO_4	222023	227295	NBO_930	2704	1	-
NBO_40	44013	52528	NBO_420	8368	538	-
NBO_401	2420	20098	NBO_64	46733	59912	+
NBO_402	173	2499	NBO_8	126775	113528	-
NBO_404	2450	3802	NBO_73	5600	4242	-
NBO_404	1012	3802	NBO_81	23819	29142	+
NBO_404	1012	1840	NBO_81	26944	8101	-
NBO_41	46080	60308	NBO_41	103180	65352	-
NBO_41	54121	82707	NBO_43	36737	58614	+
NBO_41	48516	66559	NBO_508	2955	20506	+
NBO_411	1716	5082	NBO_927	3909	5796	+
NBO_413	92	3887	NBO_63	46736	49759	+
NBO_415	8276	11729	NBO_97	4057	2754	-
NBO_417	3198	18771	NBO_418	675	14907	+
NBO_417	1499	2808	NBO_59	1974	617	-
NBO_43	57526	61218	NBO_671	2718	10	-
NBO_43	279	7464	NBO_84	22761	31364	+
NBO_431	527	9201	NBO_65	34711	40753	+
NBO_437	5327	6202	NBO_680	2710	1824	-
NBO_44	59691	61327	NBO_641	3511	2156	-
NBO_441	10266	13357	NBO_52	15748	33501	+
NBO_441	3909	14429	NBO_52	42535	30505	-
NBO_445	61	3346	NBO_446	2707	432	-
NBO_447	835	9082	NBO_459	13473	5908	-
NBO_451	7309	9492	NBO_704	217	2212	+
NBO_452	128	7214	NBO_508	37629	30249	-
NBO_453	2747	7288	NBO_61	63159	58598	-
NBO_453	4938	7288	NBO_74	15489	11972	-
NBO_458	591	2502	NBO_707	1035	2339	+
NBO_46	1691	4450	NBO_742	1870	12	-
NBO_462	213	8459	NBO_6	58108	67364	+
NBO_463	427	12221	NBO_6	118885	129099	+
NBO_464	12232	14194	NBO_547	9889	5295	-
NBO_464	595	8070	NBO_63	21639	32222	+
NBO_466	1	1062	NBO_50	36068	34648	-
NBO_472	2584	6500	NBO_66	14203	4615	-
NBO_476	2941	5441	NBO_477	1502	190	-
NBO_481	3582	5941	NBO_597	2560	211	-
NBO_481	3582	4205	NBO_936	548	1175	+
NBO_483	7099	8869	NBO_521	4482	2711	-
NBO_493	465	1618	NBO_78	33203	32071	-
NBO_493	2159	4596	NBO_89	8083	2500	-
NBO_50	34980	38243	NBO_713	2244	129	-
NBO_50	34980	37053	NBO_725	1485	178	-
NBO_503	2196	5968	NBO_937	4824	1056	-
NBO_503	2196	5968	NBO_938	4707	949	-
NBO_511	1339	3888	NBO_66	116033	114238	-
NBO_52	10644	26894	NBO_52	28438	45334	+
NBO_53	20711	24345	NBO_60	28885	25312	-
NBO_53	35008	36172	NBO_770	1236	12	-
NBO_55	26625	31097	NBO_809	1342	146	-
NBO_554	929	5270	NBO_629	360	3896	+
NBO_554	5452	9145	NBO_64	92457	94815	+
NBO_555	2765	7383	NBO_622	936	3788	+
NBO_555	184	7383	NBO_67	37554	26833	-
NBO_56	513	5296	NBO_59	5767	10546	+
NBO_568	207	6035	NBO_582	307	6032	+
NBO_568	4665	6772	NBO_655	147	1444	+
NBO_569	1513	6231	NBO_78	14235	19275	+
NBO_569	4258	6883	NBO_89	196	1632	+
NBO_57	41166	42856	NBO_7	18316	13278	-
NBO_58	2992	8677	NBO_58	30770	19111	-
NBO_583	1186	4523	NBO_7	13278	18316	+
NBO_584	169	5386	NBO_6	412879	416898	+
NBO_594	469	5578	NBO_72	42593	37049	-
NBO_597	1934	2560	NBO_936	1175	548	-
NBO_599	539	5311	NBO_648	3587	1	-
NBO_599	4236	5311	NBO_944	1056	12	-
NBO_6	78441	88951	NBO_85	27988	18900	-
NBO_6	81018	86913	NBO_980	528	4174	+
NBO_60	20731	26304	NBO_974	3809	471	-
NBO_60	8512	11703	NBO_975	210	3351	+
NBO_60	9948	11703	NBO_978	271	1152	+
NBO_61	47977	63159	NBO_74	6977	15489	+
NBO_613	1205	3280	NBO_7	122923	125450	+
NBO_616	838	3608	NBO_644	2679	1	-
NBO_62	1	9718	NBO_84	12468	2643	-
NBO_622	936	3788	NBO_67	11893	7733	-
NBO_628	187	1106	NBO_8	126775	125157	-
NBO_64	19788	24542	NBO_64	36250	26149	-
NBO_64	32338	39117	NBO_80	49627	47266	-
NBO_648	1	1199	NBO_944	12	1056	+
NBO_66	4615	14203	NBO_78	17269	2264	-
NBO_66	120531	123252	NBO_941	843	2895	+
NBO_67	3713	7691	NBO_98	2591	1	-
NBO_693	350	1791	NBO_7	124163	126435	+
NBO_7	39197	46490	NBO_943	1	7315	+
NBO_713	1275	2244	NBO_725	178	1485	+
NBO_73	4971	15397	NBO_81	27790	37657	+
NBO_73	2193	5600	NBO_81	29722	27790	-
NBO_78	17584	19661	NBO_89	196	1142	+
NBO_80	114	5740	NBO_80	27065	20318	-
NBO_80	34825	38952	NBO_812	1289	307	-
NBO_920	1012	3355	NBO_922	1761	3190	+
NBO_922	651	2744	NBO_925	1	1341	+
NBO_932	270	2265	NBO_933	243	1601	+
NBO_937	8	4824	NBO_938	55	3415	+
NBO_975	1607	3351	NBO_978	271	1152	+
