# Supplementary material for: Comparative genomics of parasitic silkworm microsporidia reveal an association between genome expansion and host adaptation
Source: BMC Genomics. 2013 Mar 16;14:186. doi: 10.1186/1471-2164-14-186 (PMC3614468; doi:10.1186/1471-2164-14-186)
Supplement: Additional file 14 — The numbers of EST tags for positively selected CPG genes. [file 1471-2164-14-186-S14.xls]

## Sheet: Sheet1
Goup	Gene name	EST tags
CPG293	NBO_1000gi001	9
CPG293	NBO_350g0001	2
CPG446	NBO_66g0036	2
CPG446	NBO_66g0037	8
CPG767	NBO_26g0021	2
CPG767	NBO_26g0023	2
CPG775	NBO_46g0002	7
CPG775	NBO_742g0003	5
CPG844	NBO_141g0001	4
CPG844	NBO_28g0048	4
CPG844	NBO_355g0004	2
CPG869	NBO_1357g0001	2
CPG869	NBO_24g0022	5
CPG945	NBO_1147g0001	5
CPG961	NBO_10g0100	1
CPG961	NBO_2g0070	2
CPG987	NBO_1086g0001	2
CPG1520	NBO_584g0001	4
CPG1520	NBO_6g0113	4
CPG1637	NBO_463g0010	40
CPG1637	NBO_6g0056	71
CPG1640	NBO_463g0002	25
CPG1640	NBO_6g0048	7
CPG1792	NBO_34g0020	101
CPG1792	NBO_42g0011	58
CPG1865	NBO_28g0046	18
CPG1878	NBO_501g0009	4
CPG1967	NBO_19g0004	3
CPG1967	NBO_542g0001	8
CPG1974	NBO_18g0004	11
CPG1974	NBO_18g0021	3
CPG2026	NBO_14g0001	4
CPG2083	NBO_1282g0001	10
CPG2083	NBO_222g0001	34
CPG2120	NBO_1176gi001	2
CPG2128	NBO_1133g0002	6
CPG2140	NBO_10g0098	9
