# Supplementary material for: Comparative genomics of parasitic silkworm microsporidia reveal an association between genome expansion and host adaptation
Source: BMC Genomics. 2013 Mar 16;14:186. doi: 10.1186/1471-2164-14-186 (PMC3614468; doi:10.1186/1471-2164-14-186)
Supplement: Additional file 15 — Table of parameter estimates for all positively selected CPGs. [file 1471-2164-14-186-S15.xls]

## Sheet: Nx.no_trans.mcl.pi50pm60.NB.cod
Table S6. Parameter estimates for each positively selected cluster
Note: 1. dN/dS == -1 means that NG86 is inapplicable when pairwise comparison.
2. Positively selected sites (*: P>95%; **: P>99%)
3. M0, M1,M7 didn't have Positively Selected Sites.
4. NEB means Naive Empirical Bayes; BEB means Bayes Empirical Bayes;
GROUP	Gene Count	Genes	Description	NSsite	dN/dS	p	lnL	Kappa	Estimates of Parameters	NEB Positively Selected Sites	BEB Positively Selected Sites	NEB PSS Pr(w>1)	BEB PSS Pr(w>1)
ORTHOMCL199	4	NBO_16g0055, NBO_421g0005, NBO_639g0001, NBO_83g0010	hypothetical protein	M0	1.62197	7	-936.117	2.02364	omega (dN/dS) = 1.53988	None	None
				M1	1.62197	8	-933.172	1.82255	p: 0.31904 0.68096	Not allowed	Not allowed
				M2	1.62197	10	-924.523	2.13322	p: 0.73702 0.00000 0.26298 w2 = 6.55164	E4* H11* Q25* K34* S35* T39* F45* K93** E122*	E4* H11* Q25* K34* K93* E122*	27	25
				M7	1.62197	8	-933.363	1.80221	p= 0.02822 q= 0.01477	Not allowed	Not allowed
				M8	1.62197	10	-924.524	2.13331	p0= 0.73716 p= 99.00000 q= 60.60026 (p1= 0.26284) w= 6.55472	E4* H11* Q25* K34* S35* T39* F45* K93** E122*	E4* H11* Q25* K34* S35* T39* F45* K93** E122*	27	30
				M8a	1.79328	9	-933.057	1.82158	p0= 0.32257 p= 0.00500 q= 2.32741 (p1= 0.67743) w= 1.00000	None	None
ORTHOMCL293	4	NBO_1000gi001, NBO_24gi001, NBO_33gi001, NBO_350g0001	hypothetical protein	M0	0.371467	7	-1629.13	2.99293	omega (dN/dS) = 0.36297	None	None
				M1	0.371467	8	-1625.3	2.9714	p: 0.67018 0.32982	Not allowed	Not allowed
				M2	0.371467	10	-1621.63	3.38345	p: 0.64407 0.35276 0.00317 w2 = 64.86027	S1**	S1*	1	4
				M7	0.371467	8	-1625.45	3.03728	p= 0.00500 q= 0.00803	Not allowed	Not allowed
				M8	0.371467	10	-1621.66	3.41752	p0= 0.99683 p= 0.00500 q= 0.00794 (p1= 0.00317) w= 67.43545	S1**	S1*	1	4
				M8a	0.353283	9	-1625	2.98011	p0= 0.67535 p= 0.00500 q= 1.56120 (p1= 0.32465) w= 1.00000	None	None
ORTHOMCL446	3	NBO_66g0035, NBO_66g0036, NBO_66g0037	hypothetical protein	M0	1.1678	5	-534.788	1.15862	omega (dN/dS) = 0.54328	None	None
				M1	1.1678	6	-533.177	1.14142	p: 0.64627 0.35373	Not allowed	Not allowed
				M2	1.1678	8	-525.507	1.41899	p: 0.84247 0.00000 0.15753 w2 = 100.84056	H47* K48** L50* D56** A57*	H47* K48* D56*	9	9
				M7	1.1678	6	-533.562	1.14447	p= 1.28893 q= 0.91836	Not allowed	Not allowed
				M8	1.1678	8	-525.487	1.41128	p0= 0.84200 p= 43.43439 q= 24.83570 (p1= 0.15800) w= 96.64162	H47* K48** L50* D56** A57*	L4* H47* K48* D56*	9	10
				M8a	1.3408	7	-533.746	1.16791	p0= 0.50588 p= 40.84640 q= 99.00000 (p1= 0.49412) w= 1.00000	None	None
ORTHOMCL767	3	NBO_26g0021, NBO_26g0023, NBO_416g0002	Unknown	M0	0.3383	5	-1099.97	3.56066	omega (dN/dS) = 0.36807	None	None
				M1	0.3383	6	-1093	3.32924	p: 0.72543 0.27457	Not allowed	Not allowed
				M2	0.3383	8	-1086.1	7.10513	p: 0.88959 0.00000 0.11041 w2 = 12.30572	S48** A60** N62** K64** G68** P69** A86** K90** N98** T106** F109** T112** V126** M131** Y141** S151** H179** N182** L184** I193**	P69* S151* N182*	20	20
				M7	0.3383	6	-1093.06	3.25649	p= 0.00500 q= 0.01514	Not allowed	Not allowed
				M8	0.3383	8	-1086.1	7.10514	p0= 0.88959 p= 0.00500 q= 1.33207 (p1= 0.11041) w= 12.30571	S48** A60** N62** K64** G68** P69** A86** K90** N98** T106** F109** T112** V126** M131** Y141** S151** H179** N182** L184** I193**	P69* S151* N182*	20	19
				M8a	0.322	7	-1092.74	3.33503	p0= 0.72941 p= 0.00500 q= 13.70055 (p1= 0.27059) w= 1.00000	None	None
ORTHOMCL775	3	NBO_256g0003, NBO_46g0002, NBO_742g0003	hypothetical protein	M0	0.6677	5	-969.148	1.15103	omega (dN/dS) = 0.34917	None	None
				M1	0.6677	6	-953.21	0.94695	p: 0.75252 0.24748	Not allowed	Not allowed
				M2	0.6677	8	-946.185	1.52886	p: 0.82008 0.01278 0.16714 w2 = 5.55159	Q8* S15* W87* S99* S102** G103* L104** H107** D108** T109** R111* L119* P120** K149* N172** T173* N177* I178*	S102** L104* D108* T109*	26	19
				M7	0.6677	6	-953.211	0.94982	p= 0.00500 q= 0.01526	Not allowed	Not allowed
				M8	0.6677	8	-946.186	1.51714	p0= 0.82586 p= 0.00500 q= 26.98146 (p1= 0.17414) w= 5.31710	Q8** S15** H40** W87** S99** E100** E101** S102** G103** L104** P105** S106** H107** D108** T109** R111** L119** P120** I124** Y131** K149** N172** T173** N177** I178**	S102** L104* H107* D108** T109* P120* N172*	26	22
				M8a	0.6098	7	-952.369	0.92909	p0= 0.75873 p= 0.00500 q= 1.94572 (p1= 0.24127) w= 1.00000	None	None
ORTHOMCL844	3	NBO_141g0001, NBO_28g0048, NBO_355g0004	Surface adhesion protein	M0	0.8218	5	-1087.96	1.36991	omega (dN/dS) = 0.69292	None	None
				M1	0.8218	6	-1069.58	1.14162	p: 0.50109 0.49891	Not allowed	Not allowed
				M2	0.8218	8	-1059.06	1.55936	p: 0.75758 0.00000 0.24242 w2 = 6.71770	L62* G95* R126* T129** G131* T133* Q134** E136** Y138** A139* A140** A141* I142** V144** K147** S151** S152**	L62* R126* T129* Q134** E136* Y138* A140* I142* V144* S151*	34	29
				M7	0.8218	6	-1069.58	1.14235	p= 0.00508 q= 0.00511	Not allowed	Not allowed
				M8	0.8218	8	-1059.06	1.5594	p0= 0.75789 p= 40.13428 q= 99.00000 (p1= 0.24211) w= 6.72603	L62* G95* R126* T129** G131* T133* Q134** E136** Y138** A139* A140** A141* I142** V144** K147** S151** S152**	L62* R126* T129* Q134** E136* Y138* A139* A140* A141* I142* V144* K147* S151* S152*	34	31
				M8a	0.823433	7	-1070.47	1.15923	p0= 0.49175 p= 0.00500 q= 1.59653 (p1= 0.50825) w= 1.00000	None	None
ORTHOMCL869	3	NBO_1357g0001, NBO_24g0022, NBO_885g0001	hypothetical protein	M0	1.27723	5	-716.929	1.6567	omega (dN/dS) = 1.24423	None	None
				M1	1.27723	6	-709.139	1.36777	p: 0.44980 0.55020	Not allowed	Not allowed
				M2	1.27723	8	-700.413	2.22641	p: 0.67602 0.00000 0.32398 w2 = 8.16342	M1** A4** T5** T6* T10** L12* M13* R14* S17** A91** E92* D93** I96* V97** V99* L102** L103*	M1* A4* T10* S17** A91* D93* V97* L102*	31	27
				M7	1.27723	6	-709.337	1.34356	p= 0.00500 q= 0.00502	Not allowed	Not allowed
				M8	1.27723	8	-700.414	2.22646	p0= 0.67615 p= 40.99583 q= 99.00000 (p1= 0.32385) w= 8.16665	M1** A4** T5** T6* T10** L12* M13* R14* S17** A91** E92* D93** I96* V97** V99* L102** L103*	M1* A4** T5* T6* T10** S17** A91* D93* V97* L102**	31	29
				M8a	1.2448	7	-709.067	1.36809	p0= 0.45111 p= 0.00500 q= 40.71222 (p1= 0.54889) w= 1.00000	None	None
ORTHOMCL945	3	NBO_1147g0001, NBO_44g0004, NBO_44g0006	serine protease inhibitor 106	M0	0.7937	5	-584.611	1.51661	omega (dN/dS) = 0.53001	None	None
				M1	0.7937	6	-581.516	1.33583	p: 0.59633 0.40367	Not allowed	Not allowed
				M2	0.7937	8	-578.589	1.7616	p: 0.48325 0.48764 0.02912 w2 = 19.23080	Q105*	Q105*	2	3
				M7	0.7937	6	-581.549	1.30368	p= 0.01051 q= 0.01720	Not allowed	Not allowed
				M8	0.7937	8	-578.589	1.75923	p0= 0.97086 p= 0.00573 q= 0.00557 (p1= 0.02914) w= 19.13308	Q105*	Q105*	2	3
				M8a	0.7824	7	-581.491	1.33496	p0= 0.59740 p= 0.00500 q= 1.91975 (p1= 0.40260) w= 1.00000	None	None
ORTHOMCL961	3	NBO_10g0100, NBO_2g0070, NBO_2g0079	hypothetical protein	M0	0.872767	5	-846.022	1.01175	omega (dN/dS) = 0.47686	None	None
				M1	0.872767	6	-825.787	0.83158	p: 0.62712 0.37288	Not allowed	Not allowed
				M2	0.872767	8	-815.265	1.16078	p: 0.62411 0.20075 0.17514 w2 = 9.77103	N4** N5* C10** S14* K16** L19** C25*	N4** N5* C10** S14* K16** L19** C25*	18	18
				M7	0.872767	6	-826.699	0.91889	p= 0.02739 q= 0.02320	Not allowed	Not allowed
				M8	0.872767	8	-815.206	1.16745	p0= 0.82285 p= 0.76928 q= 1.16801 (p1= 0.17715) w= 9.59820	N4** N5* C10** S14* K16** L19** C25*	N4** N5* C10** S14* K16** L19** C25*	18	18
				M8a	0.867267	7	-825.2	0.83665	p0= 0.63188 p= 8.16805 q= 99.00000 (p1= 0.36812) w= 1.00000	None	None
ORTHOMCL987	3	NBO_1086g0001, NBO_19g0006, NBO_962g0001	hypothetical protein	M0	0.6178	5	-722.089	2.55382	omega (dN/dS) = 0.87453	None	None
				M1	0.6178	6	-717.052	2.19327	p: 0.38180 0.61820	Not allowed	Not allowed
				M2	0.6178	8	-710.226	2.69225	p: 0.30117 0.66790 0.03093 w2 = 42.17210	L96** E106**	L96* E106**	3	9
				M7	0.6178	6	-717.055	2.20321	p= 0.00837 q= 0.00500	Not allowed	Not allowed
				M8	0.6178	8	-710.369	2.60549	p0= 0.96930 p= 0.03135 q= 0.01588 (p1= 0.03070) w= 39.08442	L96** E106**	L96* E106**	3	9
				M8a	0.5744	7	-716.923	2.18927	p0= 0.38569 p= 0.00500 q= 1.77808 (p1= 0.61431) w= 1.00000	None	None
ORTHOMCL1520	2	NBO_584g0001, NBO_6g0113	Unknown	M0	0.895	4	-2108.53	2.5919	omega (dN/dS) = 0.71413	None	None
				M1	0.895	5	-2102.43	2.48268	p: 0.47558 0.52442	Not allowed	Not allowed
				M2	0.895	7	-2094.79	3.72347	p: 0.51420 0.35968 0.12612 w2 = 8.97239	S69* P204* F348*	S69* P204* F348*	38	48
				M7	0.895	5	-2102.47	2.45753	p= 0.00510 q= 0.00513	Not allowed	Not allowed
				M8	0.895	7	-2094.79	3.7236	p0= 0.87080 p= 0.02655 q= 0.03724 (p1= 0.12920) w= 8.84271	S69* P204* F348*	S69* Y82* A98* I188* P204* T242* F348*	41	59
				M8a	0.8623	6	-2102.35	2.48278	p0= 0.47741 p= 0.00500 q= 5.99817 (p1= 0.52259) w= 1.00000	None	None
ORTHOMCL1637	2	NBO_463g0010, NBO_6g0056	hypothetical protein	M0	0.4043	4	-1896.96	2.50888	omega (dN/dS) = 0.27373	None	None
				M1	0.4043	5	-1882.85	2.45909	p: 0.72620 0.27380	Not allowed	Not allowed
				M2	0.4043	7	-1873.63	4.2132	p: 0.92685 0.00000 0.07315 w2 = 14.59896	D2* F3** Y9** S11** L29* S110* H111* K277**	F3** Y9* S11*	19	19
				M7	0.4043	5	-1883.01	2.41647	p= 0.00500 q= 0.01503	Not allowed	Not allowed
				M8	0.4043	7	-1873.64	4.21205	p0= 0.92697 p= 16.86919 q= 99.00000 (p1= 0.07303) w= 14.62068	D2* F3** Y9** S11** L29* S110* H111* K277**	F3** Y9** S11* K277*	19	19
				M8a	0.4105	6	-1883.92	2.47844	p0= 0.72031 p= 0.00500 q= 2.02512 (p1= 0.27969) w= 1.00000	None	None
ORTHOMCL1640	2	NBO_463g0002, NBO_6g0048	Glucan endo-1,6-beta-glucosidase	M0	0.1451	4	-859.381	5.59362	omega (dN/dS) = 0.11669	None	None
				M1	0.1451	5	-854.417	6.28841	p: 0.86913 0.13087	Not allowed	Not allowed
				M2	0.1451	7	-851.567	67.7464	p: 0.95011 0.00000 0.04989 w2 = 61.56203	F22** V133* N156* V160** D189**	D189*	8	6
				M7	0.1451	5	-854.426	6.22733	p= 0.00500 q= 0.03739	Not allowed	Not allowed
				M8	0.1451	7	-851.567	67.6743	p0= 0.95014 p= 2.69153 q= 99.00000 (p1= 0.04986) w= 61.53906	F22** V133* N156* V160** D189**	F22* D189*	8	7
				M8a	0.1583	6	-856.388	6.522	p0= 0.97464 p= 0.00500 q= 0.03760 (p1= 0.02536) w= 1.00000	None	None
ORTHOMCL1776	2	NBO_364g0012, NBO_73g0030	LPXTG-motif cell wall anchor domain protein	M0	0.7648	4	-520.114	1.98339	omega (dN/dS) = 0.49833	None	None
				M1	0.7648	5	-511.675	1.7602	p: 0.75639 0.24361	Not allowed	Not allowed
				M2	0.7648	7	-504.482	4.4395	p: 0.85385 0.00000 0.14615 w2 = 20.02010	E4** S53** K94** D95** D98** K101** L103** K105** I106** T107** C108** D109** F110**	E4* L103* K105* T107* F110*	14	14
				M7	0.7648	5	-511.678	1.76968	p= 0.00500 q= 0.01528	Not allowed	Not allowed
				M8	0.7648	7	-504.482	4.43951	p0= 0.85385 p= 0.00500 q= 2.62923 (p1= 0.14615) w= 20.02006	E4** S53** K94** D95** D98** K101** L103** K105** I106** T107** C108** D109** F110**	E4* K94* K101* L103** K105* T107* F110*	14	14
				M8a	0.7648	6	-511.675	1.7602	p0= 0.75639 p= 0.00500 q= 3.17161 (p1= 0.24361) w= 1.00000	None	None
ORTHOMCL1792	2	NBO_34g0020, NBO_42g0011	dnaJ homolog subfamily C member 9	M0	0.3056	4	-1362.09	1.78778	omega (dN/dS) = 0.23282	None	None
				M1	0.3056	5	-1348.21	1.68018	p: 0.76651 0.23349	Not allowed	Not allowed
				M2	0.3056	7	-1341.33	1.97138	p: 0.82491 0.12076 0.05434 w2 = 56.98995	V15* G41* F75*	V15* F75*	12	16
				M7	0.3056	5	-1348.27	1.72229	p= 0.00500 q= 0.01529	Not allowed	Not allowed
				M8	0.3056	7	-1341.34	1.99316	p0= 0.94590 p= 0.08341 q= 0.37369 (p1= 0.05410) w= 57.65414	V15* G41* F75*	V15* N29* F75*	12	14
				M8a	0.3322	6	-1351.28	1.74147	p0= 0.74665 p= 0.00500 q= 50.74852 (p1= 0.25335) w= 1.00000	None	None
ORTHOMCL1865	2	NBO_28g0046, NBO_355g0003	Unknown	M0	1.966	4	-778.028	0.86952	omega (dN/dS) = 1.24226	None	None
				M1	1.966	5	-775.563	0.64665	p: 0.40105 0.59895	Not allowed	Not allowed
				M2	1.966	7	-770.114	0.77468	p: 0.09606 0.75956 0.14438 w2 = 24.00219	C53* V129*	V129*	17	30
				M7	1.966	5	-775.584	0.66363	p= 0.00833 q= 0.00500	Not allowed	Not allowed
				M8	1.966	7	-770.114	0.77333	p0= 0.85436 p= 0.46890 q= 0.06667 (p1= 0.14564) w= 23.75418	C53* L103* V129*	C53* L54* L103* F105* E110* Y113* V129*	17	41
				M8a	1.8449	6	-775.465	0.64464	p0= 0.40638 p= 0.00500 q= 2.02861 (p1= 0.59362) w= 1.00000	None	None
ORTHOMCL1878	2	NBO_28g0008, NBO_501g0009	similar to NIK and IKK(beta) binding protein	M0	0.4339	4	-2228.89	2.89121	omega (dN/dS) = 0.43236	None	None
				M1	0.4339	5	-2223.65	2.70002	p: 0.64368 0.35632	Not allowed	Not allowed
				M2	0.4339	7	-2217.54	5.07911	p: 0.96635 0.00000 0.03365 w2 = 31.59307	N269** Y274* R463**	N269* R463*	8	23
				M7	0.4339	5	-2223.68	2.75388	p= 0.00511 q= 0.00859	Not allowed	Not allowed
				M8	0.4339	7	-2217.38	4.91195	p0= 0.97296 p= 0.00586 q= 0.00996 (p1= 0.02704) w= 36.70677	N269** R463*	N269* R463*	8	17
				M8a	0.4467	6	-2224.67	2.75859	p0= 0.62471 p= 0.00500 q= 1.91591 (p1= 0.37529) w= 1.00000	None	None
ORTHOMCL1967	2	NBO_19g0004, NBO_542g0001	Unknown	M0	0.7527	4	-299.086	1.48158	omega (dN/dS) = 0.60802	None	None
				M1	0.7527	5	-297.44	1.28324	p: 0.55348 0.44652	Not allowed	Not allowed
				M2	0.7527	7	-294.41	0.0001	p: 0.88112 0.00002 0.11886 w2 = 28.81104	T3* R4** Y11** L29**	R4** Y11** L29**	6	7
				M7	0.7527	5	-297.814	1.42964	p= 0.00822 q= 0.00500	Not allowed	Not allowed
				M8	0.7527	7	-294.408	0.0001	p0= 0.88291 p= 0.77721 q= 3.07146 (p1= 0.11709) w= 29.25563	T3* R4** Y11** L29**	R4** Y11** L29**	6	7
				M8a	0.668	6	-297.145	1.26847	p0= 0.57733 p= 0.00500 q= 10.48592 (p1= 0.42267) w= 1.00000	None	None
ORTHOMCL1974	2	NBO_18g0004, NBO_18g0021	serine protease inhibitor 106	M0	0.3325	4	-1725.7	2.45689	omega (dN/dS) = 0.28385	None	None
				M1	0.3325	5	-1718.43	2.176	p: 0.79743 0.20257	Not allowed	Not allowed
				M2	0.3325	7	-1710.53	3.25239	p: 0.98107 0.00000 0.01893 w2 = 52.13222	A59* Q302* R368** E369**	R368* E369*	5	8
				M7	0.3325	5	-1718.69	2.32016	p= 0.00500 q= 0.01530	Not allowed	Not allowed
				M8	0.3325	7	-1710.53	3.25275	p0= 0.98108 p= 20.57561 q= 99.00000 (p1= 0.01892) w= 52.15877	A59* Q302* R368** E369**	Q302* R368** E369**	5	12
				M8a	0.3138	6	-1718.15	2.16445	p0= 0.80105 p= 0.00500 q= 2.42544 (p1= 0.19895) w= 1.00000	None	None
ORTHOMCL2026	2	NBO_14g0001, NBO_58g0022	Unknown	M0	0.409	4	-1640.86	1.95233	omega (dN/dS) = 0.29970	None	None
				M1	0.409	5	-1630.02	1.87075	p: 0.73116 0.26884	Not allowed	Not allowed
				M2	0.409	7	-1625.88	2.31863	p: 0.72130 0.24691 0.03179 w2 = 16.93269	R189*	R189*	6	12
				M7	0.409	5	-1630.09	1.82595	p= 0.00500 q= 0.01516	Not allowed	Not allowed
				M8	0.409	7	-1625.88	2.33221	p0= 0.96686 p= 0.00500 q= 0.01522 (p1= 0.03314) w= 15.97240	R189*	H82* R189*	7	12
				M8a	0.4615	6	-1633.87	1.96048	p0= 0.69765 p= 0.00500 q= 13.02630 (p1= 0.30235) w= 1.00000	None	None
ORTHOMCL2083	2	NBO_1282g0001, NBO_222g0001	Unknown	M0	0.5528	4	-2835.27	2.29357	omega (dN/dS) = 0.52224	None	None
				M1	0.5528	5	-2820.58	2.23846	p: 0.49943 0.50057	Not allowed	Not allowed
				M2	0.5528	7	-2806.08	3.05455	p: 0.46512 0.47084 0.06404 w2 = 61.59833	L192* C240** N243*	F11* E185* L192* C240* N243* N357* G506*	24	38
				M7	0.5528	5	-2820.58	2.23764	p= 0.00518 q= 0.00512	Not allowed	Not allowed
				M8	0.5528	7	-2806.08	3.057	p0= 0.93583 p= 0.18604 q= 0.14470 (p1= 0.06417) w= 61.60344	L192* C240** N243*	F11* E51* E185* L192** C240* N243* Y284* N357* G506*	24	47
				M8a	0.5574	6	-2821.66	2.25395	p0= 0.49124 p= 0.00500 q= 2.69998 (p1= 0.50876) w= 1.00000	None	None
ORTHOMCL2120	2	NBO_1176gi001, NBO_389g0005	similar to integrator complex subunit 4	M0	0.6734	4	-957.229	1.16803	omega (dN/dS) = 0.36236	None	None
				M1	0.6734	5	-954.072	1.00589	p: 0.78867 0.21133	Not allowed	Not allowed
				M2	0.6734	7	-949.839	1.41787	p: 0.94432 0.00000 0.05568 w2 = 14.58654	V17** D18** S20** V21** F22** L129** S167** N206** E214**	V21*	9	6
				M7	0.6734	5	-954.133	1.05096	p= 0.00500 q= 0.01461	Not allowed	Not allowed
				M8	0.6734	7	-949.839	1.41787	p0= 0.94432 p= 0.00500 q= 1.72408 (p1= 0.05568) w= 14.58649	V17** D18** S20** V21** F22** L129** S167** N206** E214**	V21*	9	9
				M8a	0.6355	6	-953.948	1.0077	p0= 0.79331 p= 0.00500 q= 1.59567 (p1= 0.20669) w= 1.00000	None	None
ORTHOMCL2128	2	NBO_1133g0002, NBO_6g0044	Unknown	M0	0.6977	4	-1580.74	1.7477	omega (dN/dS) = 0.59401	None	None
				M1	0.6977	5	-1573.77	1.61313	p: 0.51926 0.48074	Not allowed	Not allowed
				M2	0.6977	7	-1564.87	2.5397	p: 0.93268 0.00000 0.06732 w2 = 45.38431	N142* L190** Q193** P198* K233*	L190** Q193* P198* K233*	16	22
				M7	0.6977	5	-1573.8	1.63279	p= 0.00504 q= 0.00517	Not allowed	Not allowed
				M8	0.6977	7	-1564.87	2.53987	p0= 0.93273 p= 97.37816 q= 87.18024 (p1= 0.06727) w= 45.49562	N142* L190** Q193** P198* K233*	N142* L190** Q193* P198* K233*	16	30
				M8a	0.7636	6	-1574.51	1.63401	p0= 0.50687 p= 0.00500 q= 1.18646 (p1= 0.49313) w= 1.00000	None	None
ORTHOMCL2139	2	NBO_10g0104, NBO_2g0071	Unknown	M0	0.6723	4	-2951.05	3.24624	omega (dN/dS) = 0.46875	None	None
				M1	0.6723	5	-2934.97	3.42306	p: 0.51485 0.48515	Not allowed	Not allowed
				M2	0.6723	7	-2927.3	3.97193	p: 0.47034 0.49515 0.03451 w2 = 34.01486	S28*	S28*	11	17
				M7	0.6723	5	-2935.02	3.43796	p= 0.00554 q= 0.00537	Not allowed	Not allowed
				M8	0.6723	7	-2927.33	3.95929	p0= 0.96534 p= 0.00500 q= 0.00500 (p1= 0.03466) w= 32.32685	S28*	S28*	11	19
				M8a	0.6638	6	-2935.33	3.43534	p0= 0.51322 p= 0.00500 q= 11.50261 (p1= 0.48678) w= 1.00000	None	None
ORTHOMCL2140	2	NBO_10g0098, NBO_2g0060	replication-associated protein	M0	0.7546	4	-2235.92	2.43006	omega (dN/dS) = 0.48276	None	None
				M1	0.7546	5	-2226.82	2.58481	p: 0.49752 0.50248	Not allowed	Not allowed
				M2	0.7546	7	-2217.49	3.15799	p: 0.91314 0.00000 0.08686 w2 = 15.11082	K12* R38* F47* T245* S266** K373* K398*	S266*	23	22
				M7	0.7546	5	-2226.87	2.58585	p= 0.02821 q= 0.02386	Not allowed	Not allowed
				M8	0.7546	7	-2217.49	3.15899	p0= 0.91332 p= 63.10118 q= 99.00000 (p1= 0.08668) w= 15.15205	K12* R38* F47* T245* S266** K373* K398*	S266*	23	22
				M8a	0.777	6	-2228.06	2.61868	p0= 0.45265 p= 0.03225 q= 1.68562 (p1= 0.54735) w= 1.00000	None	None
ORTHOMCL2142	2	NBO_10g0095, NBO_2g0056	Unknown	M0	0.6374	4	-2075.43	2.58064	omega (dN/dS) = 0.40208	None	None
				M1	0.6374	5	-2056.91	2.93394	p: 0.52840 0.47160	Not allowed	Not allowed
				M2	0.6374	7	-2047.86	3.48488	p: 0.45551 0.46304 0.08146 w2 = 56.84256	N229* H336*	T3* A176* N229* H336* R337*	20	36
				M7	0.6374	5	-2057.1	2.9486	p= 0.00559 q= 0.00575	Not allowed	Not allowed
				M8	0.6374	7	-2047.86	3.4812	p0= 0.91855 p= 0.00500 q= 0.00500 (p1= 0.08145) w= 56.15738	N229* H336*	T3* A176* N229** H336* R337*	20	38
				M8a	0.6199	6	-2056.79	2.93733	p0= 0.52924 p= 0.00500 q= 34.26367 (p1= 0.47076) w= 1.00000	None	None
